# Supplementary material for: The Descriptions and Attitudes of Riders and Arena Owners to 656 Equestrian Sport Surfaces in Sweden
Source: Front Vet Sci. 2021 Dec 23;8:798910. doi: 10.3389/fvets.2021.798910 (PMC8732755; doi:10.3389/fvets.2021.798910)
Supplement: Supplementary file 3 [file Data_Sheet_3.xlsx]

## Sheet: arena data
	Comments		Agneta Egenvall 211008					Variabel names						Diverse explanations and translations
	arena data see sheet 'data'							>> names=ans'
	the variable names are given here to the right- in principle only those used for final analysis are explained in red
	but all are included for the sake of completeness							names =
	all 'raw' data are in swedish- real translation has not been done in dataset
	the first variable looks peculiar- the 2 date-alternatives represent							170×1 cell array
	6 of June=		6-10 sessions (pass)
	20 of Nov=		11-20 sessions					{'Bana1' }
								{'Bana1AntalDagligaPassPBananIGenomsnittenHst4560mi' }						Number of daily sessions
								{'Bana1VilkaDisciplinerRepresenterasPAnlggningenRangord' }						Variables for disciplines on arenas				rang=rank
	it is to some extent also possible to use the questionnaires (Supplements 1 and 2) to understand							{'Bana1VilkaDisciplinerRepresenterasPAnlggningenRangor1' }
	what the variables mean							{'Bana1VilkaDisciplinerRepresenterasPAnlggningenRangor2' }
								{'Bana1VilkaDisciplinerRepresenterasPAnlggningenRangor3' }
								{'Bana1VilkaDisciplinerRepresenterasPAnlggningenRangor4' }
	the green and blue sheets are more self explanatory							{'Bana1VilkaDisciplinerRepresenterasPAnlggningenRangor5' }
								{'Bana1VilkaDisciplinerRepresenterasPAnlggningenRangor6' }
	ja=yes in Swedish							{'Bana1VilkaDisciplinerRepresenterasPAnlggningenRangor7' }
	nej= no in Swedish							{'Bana1VilkaDisciplinerRepresenterasPAnlggningenRangor8' }
								{'Bana1VilkaDisciplinerRepresenterasPAnlggningenRangor9' }
								{'Bana1VilkaDisciplinerRepresenterasPAnlggningenRango10' }
								{'Bana1VilkaDisciplinerRepresenterasPAnlggningenRango11' }
								{'Bana1OmTvlingarArrangerasPAnlggningenVilkenHgstaN' }						If competitions are held- highest level and so on
								{'Bana1OmTvlingarArrangerasPAnlggningenVilkenHgsta1' }
								{'Bana1OmTvlingarArrangerasPAnlggningenVilkenHgsta2' }
								{'Bana1OmTvlingarArrangerasPAnlggningenVilkenHgsta3' }
								{'Bana1OmTvlingarArrangerasPAnlggningenVilkenHgsta4' }
								{'Bana1OmTvlingarArrangerasPAnlggningenVilkenHgsta5' }
								{'Bana1OmTvlingarArrangerasPAnlggningenVilkenHgsta6' }
								{'Bana1OmTvlingarArrangerasPAnlggningenVilkenHgsta7' }
								{'Bana1OmTvlingarArrangerasPAnlggningenVilkenHgsta8' }
								{'Bana1OmTvlingarArrangerasPAnlggningenVilkenHgsta9' }
								{'Bana1OmTvlingarArrangerasPAnlggningenVilkenHgsta10' }
								{'Bana1OmTvlingarArrangerasPAnlggningenVilkenHgsta11' }
								{'Bana1HurOftaHllsTvlingarPUnderlaget' }						How often are competitions held?
								{'Bana1AnvndsUnderlagetSomUppvrmningTillTvlingar' }						Is it used for warm up?
								{'Bana1AnlitadesNgotRidbaneunderlagsfretagVidKonstruktione'}						Was there a company hired at construction
								{'Bana1SkeddeNgonFormAvMarkberedningDBananUrsprungligen' }						Was the ground prepared
								{'Bana1TopplagretsInnehllNatursand' }							nature sand		toplayer
								{'Bana1TopplagretsInnehllKrossmaterialstenmjl' }							stone crush
								{'Bana1TopplagretsInnehllFiber' }							Fibre?
								{'Bana1TopplagretsInnehllGummi' }							Rubber?
								{'Bana1TopplagretsInnehllWaxadSand' }							Waxed sand
								{'Bana1TopplagretsInnehllTrmaterial' }							wood material?
								{'Bana1TopplagretsInnehllAnnat' }							other stuff?
								{'Bana1Lager2InnehllNatursandgrus' }									second layer
								{'Bana1Lager2InnehllStenmjl' }							stone dust
								{'Bana1Lager2InnehllBrlagerAvKrossmaterial' }
								{'Bana1Lager2InnehllGummi' }
								{'Bana1Lager2InnehllMarkdukgeotextil' }							geotextile
								{'Bana1Lager2InnehllDrneringSlangrr' }							irrigation
								{'Bana1Lager2InnehllAnnat' }
								{'Bana1Lager3InnehllNatursandgrus' }									layer 3
								{'Bana1Lager3InnehllStenmjl' }
								{'Bana1Lager3InnehllBrlagerAvKrossmaterial' }
								{'Bana1Lager3InnehllGummi' }
								{'Bana1Lager3InnehllMarkdukgeotextil' }
								{'Bana1Lager3InnehllDrneringSlangrr' }
								{'Bana1Lager3InnehllAnnat' }
								{'Bana1Lager4InnehllNatursandgrus' }
								{'Bana1Lager4InnehllStenmjl' }
								{'Bana1Lager4InnehllBrlagerAvKrossmaterial' }
								{'Bana1Lager4InnehllGummi' }
								{'Bana1Lager4InnehllMarkdukgeotextil' }
								{'Bana1Lager4InnehllDrneringSlangrr' }
								{'Bana1Lager4InnehllAnnat' }
								{'Bana1Lager5InnehllNatursandgrus' }
								{'Bana1Lager5InnehllStenmjl' }
								{'Bana1Lager5InnehllBrlagerAvKrossmaterial' }
								{'Bana1Lager5InnehllGummi' }
								{'Bana1Lager5InnehllMarkdukgeotextil' }
								{'Bana1Lager5InnehllDrneringSlangrr' }
								{'Bana1Lager5InnehllAnnat' }
								{'Bana1AnvndesSiktkurvorEllerAndraAnalyserVidBestllning' }							did you use sieve curves?
								{'Bana1FinnsDetEnAnsvarigFrBanunderlagetdvsSomBestmme' }							is there a responsible person
								{'Bana1VilkenTypAvUnderhllGenomfrsPBananOchHurOftaG' }							different maintenance
								{'Bana1VilkenTypAvUnderhllGenomfrsPBananOchHurOfta1' }
								{'Bana1VilkenTypAvUnderhllGenomfrsPBananOchHurOfta2' }
								{'Bana1VilkenTypAvUnderhllGenomfrsPBananOchHurOfta3' }
								{'Bana1VilkenTypAvUnderhllGenomfrsPBananOchHurOfta4' }
								{'Bana1VilkenTypAvUnderhllGenomfrsPBananOchHurOfta5' }
								{'Bana1FinnsSprinklersystemFrBevattning' }							sprinklers ised
								{'Bana1VattnasUnderlagetMedTank' }							watertank used
								{'Bana1UnderlagetVattnasManuellt' }							hose watering?
								{'Bana1MockasUnderlaget' }							mucking out?
								{'Bana1SaltasUnderlaget' }							salting?
								{'Bana1HurOftaAnserDuAttTopplagretsRenoveringBehverGra' }							how frequently is renovation necessary
								{'Bana1VadBestodDenSenasteRenoveringenAlternativtNstaPla' }							different alternatives for pvs or next renovation?
								{'Bana1VadBestodDenSenasteRenoveringenAlternativtNstaPl1' }
								{'Bana1VadBestodDenSenasteRenoveringenAlternativtNstaPl2' }
								{'Bana1VadBestodDenSenasteRenoveringenAlternativtNstaPl3' }
								{'Bana1VadBestodDenSenasteRenoveringenAlternativtNstaPl4' }
								{'Bana1VadBestodDenSenasteRenoveringenAlternativtNstaPl5' }
								{'Bana1BerknadEkonomiskLivslngdPUnderlagetDvsHurMnga' }							economical duration
								{'Bana1VilkenrligKostnadAvsttsFrUnderlaget' }							early cost for arena
								{'Bana1PlanerarNiAttDeponeraEventuelltUtslitetMaterialFr' }							deposing of wornout material?
								{'Bana_1_Anlagd__r12_' }						when founded
								{'Bana_1_L_ngd_i_met13_' }						length in meter
								{'Bana_1_Bredd_i_met14_' }						width in meter
								{'B1_ridskola15' }					Variables for disciplines on arenas
								{'B1_comp16' }
								{'B1_train17' }
								{'B1_horseedu18' }
								{'B1_house19' }
								{'B1_else20' }
								{'B1_d_jump' }
								{'B1_d_dressage' }
								{'B1_d_event' }
								{'B1_d_driv' }
								{'B1_d_volt' }
								{'B1_d_workeq' }
								{'B1_d_gymk' }
								{'B1_d_west' }
								{'B1_d_rein' }
								{'B1_d_isl' }
								{'B1_d_distans' }
								{'B1_co_jump' }
								{'B1_co_dressage' }
								{'B1_co_event' }
								{'B1_co_driv' }
								{'B1_co_volt' }
								{'B1_co_workeq' }
								{'B1_co_gymk' }
								{'B1_co_west' }
								{'B1_co_rein' }
								{'B1_co_isl' }
								{'B1_co_distans' }
								{'Bana_1_Topplagrets_tjocklek_i_55' }							thickness of toplayer
								{'Bana_1_Lager_2__tjocklek_i_c64' }							second layer
								{'B1_u_sladd124' }							dragging
								{'B1_u_shallharr125' }							harrowing
								{'B1_u_deepharrow126' }							deep harrowing
								{'B1_u_valt127' }							rolling
								{'B1_u_water128' }							watering
								{'B1_u_other129' }							other measures
								{'Bana_1_Hur_ofta_vanas_under104' }							how often watered		order see as posed
								{'Bana_1_Hur_ofta_vanas_under105' }
								{'Bana_1_Hur_ofta_vanas_under106' }
								{'B1_ren_natursand' }					Material for renovation is			nature sand
								{'B1_ren_woodchip' }								woodchips
								{'B1_ren_fiber' }								fibre
								{'B1_ren_gummi' }								rubber
								{'B1_ren_sawdust' }								sawdust
								{'B1_ren_stonecrush' }								stone dust
								{'bana' }
								{'Testbana' }
								{'PADD' }								whether paddex used
								{'Bana1VilkenVerksamhetBedrivsPAnlggningenRidskola' }								riding school?
								{'Bana1VilkenVerksamhetBedrivsPAnlggningenTvlingsverksam' }								competition?
								{'Bana1VilkenVerksamhetBedrivsPAnlggningenTrningsverksam' }								training?
								{'Bana1VilkenVerksamhetBedrivsPAnlggningenUtbildning' }								horse education
								{'Bana1VilkenVerksamhetBedrivsPAnlggningenInackordering' }								horse boarding
								{'Bana1VilkenVerksamhetBedrivsPAnlggningenAnnat' }								other stuff?
								{'Bana1TopplagretsInnehllVaxadSand' }								waxad sand?
								{'Bana_1_Stenmaterialets_dimensi56' }								dimensions of stone material
								{'Bana_1_Stenmaterialets_dimensi65' }
								{'id' }								simple counter
								{'Bana_1_Antal_dagliga_pass_p__ba1' }					number of sessions per day
								{'bana_area_i_meter' }					arena area
								{'paddex' }					whether paddex
								{'sand_minerals' }					etc
								{'sand_fiber' }
								{'wood' }
								{'synthetic' }
								{'rubberground' }
								{'grass' }
								{'vetej' }					dont know
								{'bantyp' }					arena type!
								{'sand_minerals1' }					sand-minerals arena
								{'sand_fiber1' }					sand-fibre arena
								{'synthetic1' }					synthetic arena
								{'wood_chip1' }					sand woodchips arena
								{'grass1' }					grass arena
								{'vetej1' }					unclassified arena
								{'indo' }					whether indoor
								{'outdo' }					whether outdoor
								{'markduk' }					whether using geotextile
								{'sprinkler' }					whether water sprinker system present

## Sheet: data
Bana 1:	Bana 1:Antal dagliga pass på banan i genomsnitt (en häst 45-60mi	Bana 1:Vilka discipliner representeras på anläggningen? (Rangord	Bana 1:Vilka discipliner representeras på anläggningen? (Rangor1	Bana 1:Vilka discipliner representeras på anläggningen? (Rangor2	Bana 1:Vilka discipliner representeras på anläggningen? (Rangor3	Bana 1:Vilka discipliner representeras på anläggningen? (Rangor4	Bana 1:Vilka discipliner representeras på anläggningen? (Rangor5	Bana 1:Vilka discipliner representeras på anläggningen? (Rangor6	Bana 1:Vilka discipliner representeras på anläggningen? (Rangor7	Bana 1:Vilka discipliner representeras på anläggningen? (Rangor8	Bana 1:Vilka discipliner representeras på anläggningen? (Rangor9	Bana 1:Vilka discipliner representeras på anläggningen? (Rango10	Bana 1:Vilka discipliner representeras på anläggningen? (Rango11	Bana 1:Om tävlingar arrangeras på anläggningen - vilken högsta n	Bana 1:Om tävlingar arrangeras på anläggningen - vilken högsta 1	Bana 1:Om tävlingar arrangeras på anläggningen - vilken högsta 2	Bana 1:Om tävlingar arrangeras på anläggningen - vilken högsta 3	Bana 1:Om tävlingar arrangeras på anläggningen - vilken högsta 4	Bana 1:Om tävlingar arrangeras på anläggningen - vilken högsta 5	Bana 1:Om tävlingar arrangeras på anläggningen - vilken högsta 6	Bana 1:Om tävlingar arrangeras på anläggningen - vilken högsta 7	Bana 1:Om tävlingar arrangeras på anläggningen - vilken högsta 8	Bana 1:Om tävlingar arrangeras på anläggningen - vilken högsta 9	Bana 1:Om tävlingar arrangeras på anläggningen - vilken högsta10	Bana 1:Om tävlingar arrangeras på anläggningen - vilken högsta11	Bana 1:Hur ofta hålls tävlingar på underlaget?	Bana 1:Används underlaget som uppvärmning till tävlingar?	Bana 1:Anlitades något ridbaneunderlagsföretag vid konstruktione	Bana 1:Skedde någon form av markberedning då banan ursprungligen	Bana 1:Topplagrets innehåll:Natursand	Bana 1:Topplagrets innehåll:Krossmaterial (stenmjöl)	Bana 1:Topplagrets innehåll:Fiber	Bana 1:Topplagrets innehåll:Gummi	Bana 1:Topplagrets innehåll:Waxad sand	Bana 1:Topplagrets innehåll:Trämaterial	Bana 1:Topplagrets innehåll:Annat	Bana 1:Lager 2 innehåll:Natursand/grus	Bana 1:Lager 2 innehåll:Stenmjöl	Bana 1:Lager 2 innehåll:Bärlager av krossmaterial	Bana 1:Lager 2 innehåll:Gummi	Bana 1:Lager 2 innehåll:Markduk/geotextil	Bana 1:Lager 2 innehåll:Dränering slang/rör	Bana 1:Lager 2 innehåll:Annat	Bana 1:Lager 3 innehåll:Natursand/grus	Bana 1:Lager 3 innehåll:Stenmjöl	Bana 1:Lager 3 innehåll:Bärlager av krossmaterial	Bana 1:Lager 3 innehåll:Gummi	Bana 1:Lager 3 innehåll:Markduk/geotextil	Bana 1:Lager 3 innehåll:Dränering slang/rör
Innebana	21-30	12	11	10	6	5	8	7	4	2	1	3	9	Regional	Regional		Regional				Lokal					5-9ggr/år	Alltid	Nej	Schaktning	Natursand					Trämaterial		Natursand/grus								Stenmjöl
Utebana	1-5 pass	2	1																							Aldrig	Aldrig	Ja	Dränering
Innebana	2021-06-10	3	1				12																			Aldrig	Aldrig	Nej	Dränering
Utebana	2021-06-10	12	11	10	8	1	7	6	5	4	9	3	2	Regional	Regional		Regional	Regional			Elit	Lokal			Internationell		Alltid	Vet ej	Dränering		Krossmaterial (stenmjöl)
Utebana	1-5 pass	2	1																							Aldrig	Aldrig	Nej	Schaktning	Natursand							Natursand/grus									Bärlager av krossmaterial
Utebana	2021-06-10	2	1																									Vet ej	Schaktning	Natursand							Natursand/grus
Innebana	2021-06-10	10	12										9													Aldrig	Aldrig	Ja	Dränering							Annat							Annat
Innebana	2021-06-10	1	2																							Aldrig	Aldrig	Nej	Dränering		Krossmaterial (stenmjöl)			Waxad sand	Trämaterial	Annat
Utebana	1-5 pass	2	3	1																								Ja	Dränering	Natursand
Innebana	2021-06-10	2	1								3															Aldrig	Aldrig	Nej	Dränering	Natursand					Trämaterial
Utebana	1-5 pass	2	1								3															Aldrig	Aldrig	Vet ej	Vet ej	Natursand			Gummi			Annat	Natursand/grus												Dränering slang/rör
Innebana	1-5 pass	2	3	1																						Aldrig	Aldrig	Ja	Vet ej			Fiber		Waxad sand				Stenmjöl									Gummi	Markduk/geotextil
Utebana	1-5 pass	3	1				2																			Aldrig	Aldrig	Nej	Vet ej	Natursand
Innebana	50 pass eller fler	2	1											Nationell	Regional											5-9ggr/år	Ibland	Nej	Schaktning	Natursand					Trämaterial			Stenmjöl								Bärlager av krossmaterial
Innebana	2021-06-10	2	1	3	4																					Aldrig	Aldrig	Nej	Dränering	Natursand					Trämaterial			Stenmjöl								Bärlager av krossmaterial
Innebana	21-30	2	1	4	3								6	Lokal	Lokal											<4 ggr /år	Ibland	Ja	Schaktning	Natursand		Fiber						Stenmjöl								Bärlager av krossmaterial
Innebana	21-30	2	1											Lokal	Lokal											5-9ggr/år	Ibland	Nej	Schaktning	Natursand							Natursand/grus									Bärlager av krossmaterial
Innebana	2021-06-10	2	1																							Aldrig	Aldrig	Ja	Dränering							Annat		Stenmjöl								Bärlager av krossmaterial
Innebana	50 pass eller fler	2	1	7	5	8	9	10	4	6	11	12	3	Regional	Regional	Lokal							Regional			>9 ggr/år	Alltid	Nej	Schaktning				Gummi					Stenmjöl
Utebana	1-5 pass	2	1																							Aldrig	Aldrig	Vet ej	Dränering
Innebana	21-30	2	1	3					4				5	Nationell	Nationell											>9 ggr/år	Aldrig	Ja	Schaktning	Natursand		Fiber						Stenmjöl										Markduk/geotextil
Utebana	2021-06-10	1	2																							Aldrig	Aldrig	Nej	Schaktning	Natursand	Krossmaterial (stenmjöl)							Stenmjöl	Bärlager av krossmaterial		Markduk/geotextil					Bärlager av krossmaterial	Gummi		Dränering slang/rör
Innebana	2021-06-10	2	1	3																						<4 ggr /år	Ibland	Nej	Schaktning		Krossmaterial (stenmjöl)		Gummi			Annat
Utebana	1-5 pass		1																							Aldrig	Aldrig	Nej	Schaktning				Gummi						Bärlager av krossmaterial							Bärlager av krossmaterial
Innebana	2021-06-10	2	1						4		3																	Ja	Schaktning		Krossmaterial (stenmjöl)				Trämaterial		Natursand/grus
Utebana	1-5 pass	2	1		3									Lokal	Lokal											<4 ggr /år	Ibland	Ja	Schaktning		Krossmaterial (stenmjöl)
Utebana	1-5 pass	6	7			4																				Aldrig	Aldrig	Nej	Dränering	Natursand	Krossmaterial (stenmjöl)	Fiber			Trämaterial			Stenmjöl
Utebana	2021-06-10	2	1	3											Lokal											<4 ggr /år	Aldrig	Ja	Dränering		Krossmaterial (stenmjöl)				Trämaterial			Stenmjöl								Bärlager av krossmaterial
Utebana	1-5 pass		1							2																Aldrig	Aldrig	Nej	Schaktning				Gummi					Stenmjöl						Natursand/grus
Utebana	1-5 pass		1																							Aldrig	Aldrig	Nej	Schaktning	Natursand
Utebana	1-5 pass	1	2																							Aldrig	Aldrig	Nej	Dränering		Krossmaterial (stenmjöl)							Stenmjöl						Natursand/grus
Utebana	2021-06-10	1	2	4	6	8	7	9	5	10	3	11	12													Aldrig	Aldrig	Nej	Dränering		Krossmaterial (stenmjöl)						Natursand/grus									Bärlager av krossmaterial
Utebana	1-5 pass	2	1																							Aldrig	Aldrig	Nej	Dränering							Annat			Bärlager av krossmaterial						Stenmjöl
Innebana	1-5 pass										2																	Ja	Schaktning					Waxad sand				Stenmjöl								Bärlager av krossmaterial
Utebana	1-5 pass	2	1																							Aldrig	Aldrig	Ja	Schaktning	Natursand	Krossmaterial (stenmjöl)				Trämaterial		Natursand/grus	Stenmjöl						Natursand/grus
Utebana																													Schaktning	Natursand					Trämaterial
Innebana	2021-11-20		1																							Aldrig	Aldrig	Ja	Schaktning			Fiber
Utebana	2021-06-10	1	3	10	12	11	9	8	7	6	2	5	4													Aldrig	Aldrig	Nej	Schaktning	Natursand				Waxad sand
Innebana	2021-06-10	9	1	10											Lokal											<4 ggr /år	Aldrig	Nej										Stenmjöl
Utebana
Innebana	2021-11-20	2	1											Regional	Regional											5-9ggr/år	Ibland	Nej	Schaktning		Krossmaterial (stenmjöl)	Fiber					Natursand/grus
Innebana	2021-06-10	6	1																							Aldrig	Ibland	Ja	Schaktning			Fiber								Gummi						Bärlager av krossmaterial
Innebana	2021-11-20	1	2											Regional	Regional											<4 ggr /år	Ibland	Ja	Schaktning	Natursand		Fiber						Stenmjöl										Markduk/geotextil
Utebana	1-5 pass	7	9																							Aldrig	Aldrig	Ja	Dränering							Annat			Bärlager av krossmaterial							Bärlager av krossmaterial
Utebana	1-5 pass	1																								Aldrig	Aldrig	Nej	Schaktning	Natursand	Krossmaterial (stenmjöl)				Trämaterial
Innebana	1-5 pass	3	2	5	1		4				6															Aldrig	Aldrig	Nej	Schaktning	Natursand								Stenmjöl										Markduk/geotextil
Innebana	1-5 pass	2	1																							Aldrig	Aldrig	Ja	Dränering			Fiber								Gummi								Markduk/geotextil
Innebana	50 pass eller fler	2	1	6	5	7	3						4		Lokal						Lokal					<4 ggr /år	Ibland	Vet ej	Dränering	Natursand					Trämaterial		Natursand/grus	Stenmjöl								Bärlager av krossmaterial
Innebana	1-5 pass	2	1																							Aldrig	Aldrig	Nej	Schaktning	Natursand					Trämaterial		Natursand/grus
Utebana	1-5 pass	2	1	3																								Nej	Dränering		Krossmaterial (stenmjöl)
Innebana	21-30	2	1																							Aldrig	Aldrig	Ja							Trämaterial
Innebana	1-5 pass	2	1																							Aldrig	Aldrig	Nej	Schaktning	Natursand	Krossmaterial (stenmjöl)				Trämaterial		Natursand/grus
Innebana	41-50	2	1								3		4	Regional	Regional											<4 ggr /år	Ibland	Ja	Vet ej			Fiber
Utebana	1-5 pass		1																							Aldrig	Aldrig	Nej	Schaktning															Natursand/grus
Innebana	21-30	5	1	2					3	4																		Ja	Schaktning			Fiber					Natursand/grus										Gummi
Innebana	2021-06-10	1	2																							Aldrig	Aldrig	Ja	Vet ej	Natursand		Fiber
Innebana	31-40	2	1				4						3	Lokal	Lokal											>9 ggr/år	Ofta	Vet ej	Schaktning			Fiber				Annat		Stenmjöl
Innebana	2021-06-10	2	1	12	6		3		4				5	Lokal	Lokal	Lokal										<4 ggr /år	Ibland	Vet ej	Schaktning								Natursand/grus
Utebana	1-5 pass	8	1																							Aldrig	Aldrig	Nej	Schaktning							Annat												Markduk/geotextil
Utebana	1-5 pass	1	2	3																						Aldrig	Aldrig	Ja	Schaktning	Natursand	Krossmaterial (stenmjöl)	Fiber
Utebana	1-5 pass	1																								Aldrig	Aldrig	Ja	Dränering
Utebana	1-5 pass	1	2																							Aldrig	Aldrig	Vet ej	Dränering		Krossmaterial (stenmjöl)					Annat
Utebana	1-5 pass	1	2																							Aldrig	Aldrig	Nej	Dränering		Krossmaterial (stenmjöl)							Stenmjöl
Innebana	2021-06-10	2	1																								Aldrig	Ja	Dränering			Fiber	Gummi					Stenmjöl						Natursand/grus
Utebana	1-5 pass		2																							Aldrig	Aldrig	Ja	Schaktning	Natursand								Stenmjöl								Bärlager av krossmaterial
Utebana	1-5 pass		1								7															Aldrig	Aldrig	Nej	Schaktning							Annat	Natursand/grus							Natursand/grus
Utebana	1-5 pass	1	3	2																						Aldrig	Aldrig	Nej	Dränering		Krossmaterial (stenmjöl)
Utebana	21-30	2	1																							Aldrig	Aldrig	Ja	Schaktning	Natursand		Fiber							Bärlager av krossmaterial
Utebana	1-5 pass	1	2																												Krossmaterial (stenmjöl)
Innebana	2021-11-20	1																								Aldrig	Aldrig		Schaktning			Fiber						Stenmjöl
Utebana	1-5 pass		1																							Aldrig	Aldrig	Nej	Dränering	Natursand							Natursand/grus								Stenmjöl
Utebana	1-5 pass	1	2	3	9	10	4	5	6	7	8	12	11													Aldrig	Aldrig	Ja	Schaktning						Trämaterial										Stenmjöl	Bärlager av krossmaterial	Gummi		Dränering slang/rör
Utebana	1-5 pass	2	1																							Aldrig	Aldrig	Vet ej	Dränering		Krossmaterial (stenmjöl)
Utebana	1-5 pass		1			9			8																	Aldrig	Aldrig	Nej	Dränering					Waxad sand
Utebana	1-5 pass	2	1																							Aldrig	Aldrig	Nej	Schaktning	Natursand							Natursand/grus
Utebana	1-5 pass	1	2																							Aldrig	Aldrig	Nej	Dränering									Stenmjöl							Stenmjöl
Innebana	21-30	1	4																								Aldrig	Nej	Dränering									Stenmjöl								Bärlager av krossmaterial
Innebana			1																							Aldrig	Ibland	Ja	Dränering			Fiber						Stenmjöl
Utebana	1-5 pass	3	1		4							2														Aldrig	Aldrig	Nej	Dränering	Natursand									Bärlager av krossmaterial
Utebana	1-5 pass	9	1																							Aldrig	Aldrig	Nej	Dränering	Natursand							Natursand/grus	Stenmjöl								Bärlager av krossmaterial
Utebana	1-5 pass	2	1																							Aldrig	Aldrig	Nej	Schaktning		Krossmaterial (stenmjöl)							Stenmjöl										Markduk/geotextil
Utebana	1-5 pass	2	1																							Aldrig	Aldrig	Nej	Dränering	Natursand							Natursand/grus												Dränering slang/rör
Innebana	50 pass eller fler	2	1											Regional	Regional											5-9ggr/år	Aldrig	Ja	Dränering	Natursand					Trämaterial
Utebana	1-5 pass	1	2																							Aldrig	Aldrig	Ja	Dränering	Natursand
Utebana	1-5 pass	1	2	3	5	4	6	7	8	9	10	11	12													Aldrig	Aldrig	Nej	Schaktning		Krossmaterial (stenmjöl)										Markduk/geotextil								Dränering slang/rör
Utebana	2021-11-20	1	2	3	4	7	6	5	12	11	10	9	8													Aldrig	Aldrig	Nej	Schaktning	Natursand													Annat
Innebana	2021-06-10	2	1						3				4	Regional	Regional											<4 ggr /år	Ibland	Ja	Schaktning			Fiber	Gummi	Waxad sand				Stenmjöl			Markduk/geotextil						Gummi	Markduk/geotextil
Innebana	21-30	6	1																									Nej	Schaktning	Natursand					Trämaterial	Annat		Stenmjöl										Markduk/geotextil
Innebana	2021-11-20	6	1																							Aldrig	Aldrig	Nej	Schaktning	Natursand					Trämaterial			Stenmjöl								Bärlager av krossmaterial
Utebana
Utebana	1-5 pass	1	2																							Aldrig	Aldrig	Nej	Schaktning	Natursand									Bärlager av krossmaterial
Utebana	1-5 pass	2	1						3																	Aldrig	Aldrig	Nej	Dränering		Krossmaterial (stenmjöl)								Bärlager av krossmaterial									Markduk/geotextil
Innebana	21-30	1																								Aldrig	Aldrig	Nej	Schaktning			Fiber															Gummi
Utebana	1-5 pass		2		3		1																			Aldrig	Aldrig	Nej								Annat
Innebana	2021-06-10	2	1						4		3																	Vet ej	Schaktning
Innebana	2021-06-10	2	1						3				4													Aldrig	Aldrig	Nej	Vet ej				Gummi
Utebana
Innebana	2021-11-20	4	1		3		2																			Aldrig	Aldrig	Nej	Schaktning	Natursand	Krossmaterial (stenmjöl)	Fiber	Gummi
Innebana	2021-06-10	1	9																							Aldrig	Aldrig	Ja	Schaktning			Fiber
Innebana	2021-06-10	2	1																							Aldrig	Aldrig	Nej	Dränering						Trämaterial													Markduk/geotextil
Utebana	1-5 pass	2	1												Lokal											<4 ggr /år	Aldrig	Nej	Dränering	Natursand	Krossmaterial (stenmjöl)							Stenmjöl								Bärlager av krossmaterial
Innebana	2021-11-20	1	2																							Aldrig	Aldrig	Ja	Schaktning				Gummi								Markduk/geotextil
Utebana	1-5 pass	2	1																							Aldrig	Aldrig	Nej	Schaktning		Krossmaterial (stenmjöl)	Fiber			Trämaterial			Stenmjöl						Natursand/grus
Innebana	2021-11-20	2	1				3																			Aldrig	Aldrig	Ja								Annat
Utebana	1-5 pass	9	12																							Aldrig	Aldrig	Nej	Schaktning		Krossmaterial (stenmjöl)
Utebana	1-5 pass	1	2																							Aldrig	Aldrig	Nej	Dränering	Natursand	Krossmaterial (stenmjöl)
Utebana	1-5 pass	2	1																							Aldrig	Aldrig	Nej	Schaktning				Gummi						Bärlager av krossmaterial										Dränering slang/rör
Utebana	1-5 pass	1	2																							Aldrig	Aldrig	Nej	Dränering	Natursand							Natursand/grus									Bärlager av krossmaterial
Innebana	2021-06-10		1																									Ja	Schaktning						Trämaterial			Stenmjöl								Bärlager av krossmaterial
Innebana	2021-11-20	1	2																							Aldrig	Aldrig	Ja	Schaktning			Fiber						Stenmjöl								Bärlager av krossmaterial
Innebana	2021-11-20	10	9			1																				Aldrig	Aldrig	Ja	Schaktning	Natursand								Stenmjöl
Innebana	31-40	6		3				11					2													<4 ggr /år	Ibland	Nej	Schaktning	Natursand								Stenmjöl								Bärlager av krossmaterial
Utebana	2021-06-10	1																								Aldrig	Aldrig	Nej	Dränering		Krossmaterial (stenmjöl)										Markduk/geotextil								Dränering slang/rör
Innebana	2021-11-20	1	2	9	6	11	10	4	3	8	7	12	5	Lokal	Lokal						Lokal	Lokal				5-9ggr/år	Ibland	Ja	Vet ej	Natursand					Trämaterial			Stenmjöl								Bärlager av krossmaterial		Markduk/geotextil
Utebana	1-5 pass	2	1																							Aldrig	Aldrig	Nej	Dränering							Annat							Annat
Innebana	2021-06-10	2	1	6		7	3	8			5		4	Regional	Elit	Elit	Lokal				Nationell					>9 ggr/år	Alltid	Vet ej	Vet ej						Trämaterial		Natursand/grus
Utebana	1-5 pass	3	4																							Aldrig	Aldrig	Nej	Schaktning							Annat							Annat
Innebana	2021-06-10	4	3																							Aldrig	Aldrig	Ja	Dränering
Utebana	1-5 pass	2	1	3																						Aldrig	Aldrig	Vet ej	Vet ej								Natursand/grus							Natursand/grus
Utebana	1-5 pass	1																								Aldrig	Aldrig	Nej	Dränering	Natursand
Utebana	1-5 pass	1	1				2																			Aldrig	Aldrig	Nej	Dränering	Natursand				Waxad sand
Innebana	1-5 pass	2	1		3				4																	Aldrig	Aldrig	Nej	Vet ej		Krossmaterial (stenmjöl)				Trämaterial		Natursand/grus
Innebana	2021-06-10	2	1						3																	Aldrig	Aldrig	Ja	Schaktning					Waxad sand		Annat		Stenmjöl								Bärlager av krossmaterial
Utebana	1-5 pass	2	1																							Aldrig	Aldrig	Vet ej	Vet ej	Natursand
Innebana	50 pass eller fler	2	1	3										Regional	Nationell		Regional									5-9ggr/år	Aldrig	Ja				Fiber
Utebana	1-5 pass		1																							Aldrig	Aldrig	Nej	Dränering	Natursand											Markduk/geotextil					Bärlager av krossmaterial
Innebana	2021-11-20		2						5																	Aldrig	Aldrig	Nej	Schaktning						Trämaterial		Natursand/grus								Stenmjöl
Innebana	2021-06-10		1																									Ja	Schaktning	Natursand		Fiber						Stenmjöl			Markduk/geotextil						Gummi
Utebana	1-5 pass				1													Elit								<4 ggr /år	Aldrig	Nej	Vet ej
Utebana	1-5 pass	2	1		3									Lokal	Lokal											Aldrig	Ibland	Vet ej	Vet ej								Natursand/grus
Innebana	41-50	3	1			2							4	Regional	Nationell					Lokal						<4 ggr /år	Ibland	Vet ej	Schaktning						Trämaterial			Stenmjöl										Markduk/geotextil
Innebana	2021-11-20	3	2		1										Lokal			Regional								<4 ggr /år	Ibland	Nej	Dränering		Krossmaterial (stenmjöl)
Innebana	1-5 pass	1																								Aldrig		Ja	Schaktning		Krossmaterial (stenmjöl)				Trämaterial			Stenmjöl								Bärlager av krossmaterial
Utebana	2021-11-20	2	1																							Aldrig	Aldrig	Nej	Schaktning	Natursand
Utebana	1-5 pass		1																							Aldrig	Aldrig	Nej	Dränering		Krossmaterial (stenmjöl)								Bärlager av krossmaterial										Dränering slang/rör
Innebana	50 pass eller fler	2	1					3						Regional	Regional											>9 ggr/år	Alltid	Ja	Dränering	Natursand	Krossmaterial (stenmjöl)	Fiber												Natursand/grus					Dränering slang/rör
Innebana	2021-11-20	5	3				10				4		12	Lokal	Lokal											<4 ggr /år	Aldrig	Nej	Dränering	Natursand					Trämaterial			Stenmjöl								Bärlager av krossmaterial
Utebana	1-5 pass	2	1																							>9 ggr/år	Aldrig	Nej	Schaktning							Annat
Innebana	31-40	2	1	12	11	10	9	3	8	7	5	6	4	Lokal	Lokal											5-9ggr/år	Ofta	Vet ej	Vet ej	Natursand							Natursand/grus							Natursand/grus
Utebana	1-5 pass	1	3	2																						Aldrig		Nej	Schaktning							Annat							Annat
Utebana	1-5 pass		1																							Aldrig	Aldrig	Nej		Natursand													Annat
Innebana	1-5 pass	4	10																							Aldrig	Aldrig	Nej	Schaktning	Natursand		Fiber					Natursand/grus											Markduk/geotextil
Utebana	1-5 pass		1																							Aldrig	Aldrig	Ja	Schaktning				Gummi					Stenmjöl								Bärlager av krossmaterial
Innebana	31-40	9	10	8																						Aldrig	Aldrig	Nej	Schaktning	Natursand								Stenmjöl
Innebana	2021-06-10	2	1																							Aldrig	Aldrig	Ja	Schaktning	Natursand								Stenmjöl								Bärlager av krossmaterial			Dränering slang/rör
Utebana	2021-11-20	1	2																							Aldrig	Aldrig	Nej	Schaktning			Fiber							Bärlager av krossmaterial
Innebana	21-30																									Aldrig	Aldrig	Ja	Schaktning			Fiber				Annat				Gummi						Bärlager av krossmaterial
Utebana	2021-06-10	1	2																							Aldrig	Aldrig	Nej	Dränering	Natursand								Stenmjöl								Bärlager av krossmaterial
Utebana	1-5 pass	1	2	4	3																					Aldrig	Aldrig	Nej	Dränering	Natursand	Krossmaterial (stenmjöl)											Dränering slang/rör
Utebana	1-5 pass		1																										Schaktning						Trämaterial	Annat
Utebana	1-5 pass	2	1																							Aldrig	Aldrig	Nej	Schaktning		Krossmaterial (stenmjöl)										Markduk/geotextil
Innebana	2021-11-20	1	2		3																					Aldrig	Aldrig	Ja	Dränering	Natursand		Fiber						Stenmjöl
Innebana	1-5 pass	10	12																							Aldrig	Aldrig	Nej	Dränering	Natursand	Krossmaterial (stenmjöl)	Fiber							Bärlager av krossmaterial			Dränering slang/rör
Innebana	21-30	1																										Nej	Vet ej	Natursand		Fiber						Stenmjöl										Markduk/geotextil
Utebana	2021-06-10	2	1																							Aldrig	Aldrig	Nej	Schaktning			Fiber				Annat							Annat			Bärlager av krossmaterial
Utebana	1-5 pass	1	2																							Aldrig	Aldrig	Nej	Schaktning		Krossmaterial (stenmjöl)										Markduk/geotextil
Utebana	2021-06-10	1	2	4	5	12	11	3	6	7	8	9	10	Lokal	Lokal											<4 ggr /år	Ibland	Ja	Schaktning	Natursand		Fiber							Bärlager av krossmaterial						Stenmjöl			Markduk/geotextil
Utebana	2021-06-10	2	1				3		4		5		6													Aldrig	Aldrig	Nej	Dränering		Krossmaterial (stenmjöl)								Bärlager av krossmaterial							Bärlager av krossmaterial
Innebana	21-30	1	2											Regional												<4 ggr /år	Ibland	Ja	Schaktning			Fiber					Natursand/grus										Gummi
Utebana	1-5 pass	2	1	3	11	12	4	10	9	5	7	8	6													Aldrig	Aldrig	Nej	Schaktning							Annat		Stenmjöl						Natursand/grus
Innebana	31-40	2	1			4		3																				Nej	Schaktning	Natursand		Fiber					Natursand/grus									Bärlager av krossmaterial
Innebana	2021-06-10		12																							Aldrig	Aldrig	Nej	Dränering						Trämaterial		Natursand/grus									Bärlager av krossmaterial
Utebana	1-5 pass		1																							Aldrig	Aldrig	Nej	Dränering							Annat		Stenmjöl
Innebana	21-30	2	1		3									Lokal	Nationell											5-9ggr/år	Ibland	Nej	Vet ej	Natursand					Trämaterial			Stenmjöl
Utebana	1-5 pass				1																							Ja	Vet ej							Annat		Stenmjöl
Utebana	1-5 pass	2	1																							Aldrig	Aldrig	Ja	Dränering							Annat	Natursand/grus
Innebana	1-5 pass	7	10		3																					Aldrig	Aldrig	Ja	Schaktning							Annat							Annat
Innebana	41-50	2	1											Regional	Elit											5-9ggr/år	Ibland	Vet ej	Vet ej	Natursand
Innebana	2021-06-10	2	1		3				4		5																	Nej	Schaktning	Natursand	Krossmaterial (stenmjöl)				Trämaterial		Natursand/grus											Markduk/geotextil
Utebana	2021-06-10	2	1	3	4																					Aldrig	Aldrig	Nej	Dränering							Annat	Natursand/grus							Natursand/grus					Dränering slang/rör
Utebana	1-5 pass		1		2						3	4														Aldrig	Aldrig	Nej	Schaktning		Krossmaterial (stenmjöl)						Natursand/grus							Natursand/grus
Innebana	2021-11-20	2	1											Lokal												<4 ggr /år	Aldrig	Nej	Dränering	Natursand	Krossmaterial (stenmjöl)			Waxad sand	Trämaterial
Innebana	31-40	5	1	9	11		12	10						Regional	Regional						Lokal					<4 ggr /år	Ofta	Vet ej	Dränering	Natursand	Krossmaterial (stenmjöl)						Natursand/grus		Bärlager av krossmaterial				Annat
Utebana	1-5 pass	2	1	3																						Aldrig	Aldrig	Vet ej	Dränering	Natursand
Utebana	1-5 pass	2	3	4																								Vet ej	Dränering
Utebana	1-5 pass	1	5	2																						Aldrig	Aldrig	Nej	Dränering		Krossmaterial (stenmjöl)	Fiber				Annat		Stenmjöl
Utebana	1-5 pass	2	1	12	3	5	6	7	8	9	4	10	11	Lokal	Lokal	Lokal	Lokal	Lokal	Internationell	Lokal	Lokal	Lokal	Lokal	Lokal	Lokal	Aldrig	Aldrig	Nej	Schaktning		Krossmaterial (stenmjöl)	Fiber	Gummi	Waxad sand	Trämaterial	Annat	Natursand/grus		Bärlager av krossmaterial	Gummi			Annat		Stenmjöl	Bärlager av krossmaterial
Utebana	1-5 pass				1				9		10							Nationell								5-9ggr/år	Ibland	Ja	Schaktning							Annat			Bärlager av krossmaterial
Innebana	21-30	2	1	3	4	5								Nationell	Regional	Lokal	Regional									>9 ggr/år	Ofta	Vet ej	Vet ej		Krossmaterial (stenmjöl)				Trämaterial		Natursand/grus
Innebana	21-30	2	1																							Aldrig	Aldrig	Nej	Schaktning	Natursand	Krossmaterial (stenmjöl)		Gummi			Annat		Stenmjöl	Bärlager av krossmaterial					Natursand/grus
Utebana	1-5 pass	2	1	4	8	11	7	10	5	6	12	9	3													Aldrig	Ibland	Ja	Schaktning							Annat		Stenmjöl								Bärlager av krossmaterial
Innebana	2021-11-20	1	2										3	Elit	Regional											Aldrig	Alltid	Nej	Schaktning	Natursand					Trämaterial			Stenmjöl								Bärlager av krossmaterial
Innebana	1-5 pass	6		9	1		11		2		4		12					Lokal								<4 ggr /år	Aldrig		Schaktning		Krossmaterial (stenmjöl)								Bärlager av krossmaterial
Utebana	1-5 pass	6																								Aldrig	Aldrig	Nej	Schaktning							Annat
Innebana	1-5 pass	1	2	4	5	12	9	8	7	10	6	3	11	Lokal	Lokal											<4 ggr /år	Aldrig	Nej	Vet ej			Fiber
Utebana	1-5 pass	1	11											Regional												<4 ggr /år	Alltid	Ja	Vet ej	Natursand								Stenmjöl						Natursand/grus
Utebana	2021-11-20	1	2	3																						Aldrig	Aldrig	Ja	Schaktning	Natursand						Annat				Gummi
Utebana	2021-06-10	1	4	2			3							Regional	Regional		Regional				Nationell					<4 ggr /år	Ibland	Ja	Schaktning							Annat						Dränering slang/rör
Innebana	2021-06-10	4	2						6	9			12	Lokal	Lokal											<4 ggr /år	Ofta	Nej	Vet ej	Natursand					Trämaterial	Annat			Bärlager av krossmaterial
Innebana	1-5 pass	1	2											Regional	Regional											<4 ggr /år	Ibland	Nej	Schaktning	Natursand					Trämaterial			Stenmjöl								Bärlager av krossmaterial
Utebana	1-5 pass	2	1		4																					Aldrig	Aldrig	Ja	Dränering	Natursand						Annat			Bärlager av krossmaterial
Innebana	2021-06-10	1	3											Nationell	Regional											5-9ggr/år	Aldrig	Nej		Natursand					Trämaterial
Innebana	2021-06-10	2	1	4	3									Lokal	Lokal											<4 ggr /år	Ibland	Nej	Dränering						Trämaterial		Natursand/grus								Stenmjöl
Utebana	1-5 pass	1	3																							Aldrig	Aldrig	Nej	Schaktning	Natursand									Bärlager av krossmaterial									Markduk/geotextil
Innebana	2021-11-20	2	1																							Aldrig	Ibland	Nej	Schaktning	Natursand
Utebana	1-5 pass	1												Nationell												Aldrig	Aldrig	Nej	Schaktning		Krossmaterial (stenmjöl)								Bärlager av krossmaterial
Utebana	1-5 pass	2	1																							Aldrig	Aldrig	Nej		Natursand
Innebana	1-5 pass		1																							Aldrig	Aldrig	Ja	Schaktning	Natursand					Trämaterial			Stenmjöl								Bärlager av krossmaterial
Utebana	1-5 pass	5	1																							Aldrig	Aldrig	Nej	Schaktning		Krossmaterial (stenmjöl)						Natursand/grus											Markduk/geotextil
Utebana	1-5 pass	2	1																							Aldrig	Aldrig	Nej	Dränering							Annat			Bärlager av krossmaterial									Markduk/geotextil
Innebana	2021-11-20	2	1		3									Lokal	Lokal											<4 ggr /år	Ibland	Nej	Schaktning	Natursand								Stenmjöl
Innebana	1-5 pass	2	1																							Aldrig	Aldrig	Nej	Schaktning						Trämaterial		Natursand/grus								Stenmjöl
Innebana	2021-06-10	3	2	1										Regional	Regional		Regional									Aldrig	Aldrig	Ja	Schaktning			Fiber		Waxad sand				Stenmjöl									Gummi
Innebana	41-50	1	3										10	Nationell	Regional	Lokal										>9 ggr/år	Ibland	Nej	Schaktning	Natursand					Trämaterial								Annat			Bärlager av krossmaterial
Utebana	1-5 pass	5	11																									Nej	Dränering	Natursand									Bärlager av krossmaterial									Markduk/geotextil
Innebana		2	1						3						Lokal											<4 ggr /år	Ibland	Nej	Schaktning						Trämaterial		Natursand/grus	Stenmjöl
Innebana	50 pass eller fler	1	2											Nationell	Nationell											5-9ggr/år	Aldrig	Ja	Dränering		Krossmaterial (stenmjöl)							Stenmjöl
Innebana	1-5 pass	2	1																							Aldrig	Aldrig	Ja	Schaktning						Trämaterial
Utebana	2021-11-20		1																							Aldrig	Aldrig	Ja	Dränering	Natursand		Fiber							Bärlager av krossmaterial			Dränering slang/rör		Natursand/grus
Utebana	1-5 pass	2	1								3															Aldrig	Aldrig	Ja	Dränering				Gummi					Stenmjöl										Markduk/geotextil
Innebana	1-5 pass	1												Lokal												<4 ggr /år	Aldrig	Ja	Dränering	Natursand	Krossmaterial (stenmjöl)
Utebana	1-5 pass	1	2																							Aldrig	Aldrig	Nej	Dränering	Natursand	Krossmaterial (stenmjöl)
Utebana	1-5 pass	5	3		2							11														Aldrig	Aldrig	Nej	Schaktning	Natursand	Krossmaterial (stenmjöl)				Trämaterial		Natursand/grus	Stenmjöl								Bärlager av krossmaterial
Utebana	1-5 pass	8	1																							Aldrig	Aldrig	Nej	Dränering	Natursand								Stenmjöl										Markduk/geotextil
Utebana	2021-11-20	2	1	6	8	10	9	11	3	5	4	7	12													Aldrig	Aldrig	Nej	Dränering	Natursand					Trämaterial
Innebana	2021-06-10	1	2											Lokal	Lokal											<4 ggr /år	Ibland	Ja	Schaktning	Natursand		Fiber						Stenmjöl						Natursand/grus
Innebana	2021-06-10		1																							Aldrig	Aldrig	Ja	Schaktning									Stenmjöl
Utebana	2021-06-10	2	1		3																					Aldrig	Aldrig	Ja	Dränering	Natursand		Fiber					Natursand/grus											Markduk/geotextil
Innebana	2021-06-10	1	2																									Nej	Dränering	Natursand	Krossmaterial (stenmjöl)								Bärlager av krossmaterial
Utebana	1-5 pass	2	1																							Aldrig	Aldrig	Ja	Dränering		Krossmaterial (stenmjöl)								Bärlager av krossmaterial							Bärlager av krossmaterial			Dränering slang/rör
Utebana	1-5 pass		1																							Aldrig	Aldrig	Nej	Schaktning	Natursand							Natursand/grus	Stenmjöl											Dränering slang/rör
Utebana	1-5 pass		2		1																							Nej	Schaktning		Krossmaterial (stenmjöl)						Natursand/grus
Innebana	50 pass eller fler	2	1											Elit	Nationell											>9 ggr/år	Ibland	Ja	Schaktning	Natursand		Fiber						Stenmjöl
Utebana	1-5 pass	1	2																							Aldrig	Aldrig	Ja	Schaktning		Krossmaterial (stenmjöl)					Annat					Markduk/geotextil
Utebana	2021-06-10	1	2																									Ja	Schaktning		Krossmaterial (stenmjöl)						Natursand/grus					Dränering slang/rör				Bärlager av krossmaterial
Innebana	2021-06-10	2	1				3	4				5		Lokal	Regional				Regional				Regional			5-9ggr/år	Ibland	Ja	Schaktning	Natursand								Stenmjöl								Bärlager av krossmaterial
Innebana	31-40	2	1	4	5	6	7	8		10	9	11	12													Aldrig	Aldrig	Ja	Schaktning						Trämaterial		Natursand/grus
Utebana	2021-11-20	10	1																							Aldrig	Aldrig	Ja	Dränering	Natursand					Trämaterial			Stenmjöl						Natursand/grus				Markduk/geotextil
Innebana	2021-06-10	1	2	3	12	7	5	4	6	8	9	10	11													Aldrig	Aldrig	Ja	Schaktning		Krossmaterial (stenmjöl)							Stenmjöl	Bärlager av krossmaterial								Gummi
Innebana	21-30	2	1																							Aldrig	Aldrig	Ja					Gummi	Waxad sand	Trämaterial	Annat												Markduk/geotextil
Utebana	1-5 pass	1	2																							Aldrig	Aldrig	Nej	Schaktning								Natursand/grus
Utebana	1-5 pass		1																							Aldrig	Aldrig	Ja	Dränering	Natursand								Stenmjöl
Innebana	21-30	2	1											Lokal	Lokal											<4 ggr /år	Alltid	Nej	Schaktning	Natursand					Trämaterial		Natursand/grus	Stenmjöl							Stenmjöl	Bärlager av krossmaterial
Utebana	1-5 pass	1	2		3																					Aldrig	Aldrig	Ja	Schaktning		Krossmaterial (stenmjöl)		Gummi			Annat
Innebana	2021-06-10	2	1																							Aldrig	Aldrig		Schaktning			Fiber												Natursand/grus	Stenmjöl
Utebana	1-5 pass	4	1																									Nej	Schaktning		Krossmaterial (stenmjöl)				Trämaterial				Bärlager av krossmaterial
Utebana	1-5 pass	11	1										7													Aldrig		Nej	Dränering						Trämaterial	Annat		Stenmjöl								Bärlager av krossmaterial
Innebana	1-5 pass	1	2																							Aldrig	Aldrig	Vet ej	Vet ej
Utebana	1-5 pass	2	1																							Aldrig	Aldrig	Nej	Dränering		Krossmaterial (stenmjöl)			Waxad sand	Trämaterial			Stenmjöl								Bärlager av krossmaterial
Utebana	2021-06-10		1																									Nej	Dränering	Natursand		Fiber			Trämaterial											Bärlager av krossmaterial			Dränering slang/rör
Innebana	1-5 pass	2	1	3	4								5													Aldrig	Aldrig	Ja	Vet ej	Natursand	Krossmaterial (stenmjöl)				Trämaterial			Stenmjöl
Utebana	1-5 pass	3	1								2															Aldrig	Aldrig	Nej	Schaktning
Utebana	1-5 pass		1																							Aldrig	Aldrig	Nej	Schaktning	Natursand	Krossmaterial (stenmjöl)							Stenmjöl								Bärlager av krossmaterial
Utebana	1-5 pass	2	1																							Aldrig	Aldrig	Nej	Schaktning
Utebana	2021-11-20		1																							Aldrig	Aldrig	Nej	Dränering	Natursand		Fiber						Stenmjöl								Bärlager av krossmaterial		Markduk/geotextil
Innebana	1-5 pass	1																								Aldrig	Aldrig	Ja	Dränering
Innebana	2021-06-10	2	1																							Aldrig	Aldrig	Ja	Schaktning			Fiber			Trämaterial
Utebana	1-5 pass		1						2																	Aldrig	Aldrig	Nej	Schaktning	Natursand				Waxad sand			Natursand/grus	Stenmjöl				Dränering slang/rör
Innebana	2021-06-10	9					2		4	5	3	11	12															Nej	Dränering	Natursand					Trämaterial			Stenmjöl						Natursand/grus
Innebana	1-5 pass	1	2																							Aldrig	Aldrig	Nej	Dränering	Natursand	Krossmaterial (stenmjöl)
Utebana	1-5 pass	2	1			3																				Aldrig	Aldrig	Nej	Dränering		Krossmaterial (stenmjöl)
Utebana	1-5 pass		1				2						3													Aldrig	Aldrig	Vet ej	Vet ej
Utebana	2021-11-20	1	2	7	5	4	10	8	6	11	3	9	12	Lokal	Lokal										Lokal	<4 ggr /år	Ofta	Ja	Schaktning	Natursand	Krossmaterial (stenmjöl)					Annat		Stenmjöl
Utebana	21-30	1	4																							Aldrig	Aldrig	Nej	Dränering	Natursand					Trämaterial	Annat
Innebana	1-5 pass		1																							Aldrig	Aldrig	Nej	Schaktning												Markduk/geotextil		Annat	Natursand/grus		Bärlager av krossmaterial
Innebana	2021-06-10	1	2																							Aldrig	Aldrig	Nej	Dränering						Trämaterial			Stenmjöl							Stenmjöl
Utebana	2021-06-10	2	1		3		4	7					8															Nej	Dränering		Krossmaterial (stenmjöl)
Innebana	21-30	2	1		3	4								Lokal	Lokal											<4 ggr /år	Ofta	Nej	Vet ej							Annat		Stenmjöl
Innebana	41-50	2	1				3							Regional	Regional											5-9ggr/år	Aldrig	Ja	Schaktning	Natursand		Fiber
Innebana	1-5 pass	2	1																							Aldrig	Aldrig	Nej	Schaktning
Utebana	1-5 pass	2	1																							Aldrig	Aldrig	Nej	Dränering	Natursand								Stenmjöl								Bärlager av krossmaterial
Utebana	2021-06-10	1	2	3										Nationell	Nationell											>9 ggr/år	Ibland	Nej	Dränering									Stenmjöl
Utebana	1-5 pass	2	1	12																						Aldrig	Aldrig	Nej	Schaktning		Krossmaterial (stenmjöl)								Bärlager av krossmaterial								Gummi
Utebana	1-5 pass	1	2																								Aldrig	Nej	Dränering		Krossmaterial (stenmjöl)							Stenmjöl
Utebana	2021-11-20	8	1																							Aldrig	Aldrig	Ja	Dränering		Krossmaterial (stenmjöl)
Innebana	1-5 pass	11	12	7	3	2	10	1	9	8	6		5	Lokal	Lokal											Aldrig	Ibland	Nej	Vet ej						Trämaterial		Natursand/grus						Annat
Innebana	41-50		12												Elit											Aldrig	Aldrig	Ja	Vet ej						Trämaterial
Innebana	2021-06-10	3	1							2																Aldrig	Aldrig	Ja	Dränering	Natursand					Trämaterial			Stenmjöl	Bärlager av krossmaterial					Natursand/grus
Utebana	2021-06-10	2	1				3				4				Regional											<4 ggr /år	Alltid	Vet ej	Schaktning	Natursand	Krossmaterial (stenmjöl)						Natursand/grus							Natursand/grus
Innebana	1-5 pass		1																							Aldrig	Aldrig	Vet ej	Schaktning						Trämaterial			Stenmjöl										Markduk/geotextil
Innebana	2021-11-20	2	1																							Aldrig	Aldrig	Ja	Schaktning	Natursand		Fiber								Gummi					Stenmjöl
Innebana	2021-11-20	1	3																							Aldrig	Aldrig	Ja	Dränering							Annat		Stenmjöl						Natursand/grus
Utebana	1-5 pass		1						6																	Aldrig	Aldrig	Nej	Schaktning	Natursand					Trämaterial			Stenmjöl								Bärlager av krossmaterial		Markduk/geotextil	Dränering slang/rör
Innebana	1-5 pass		1																									Nej	Dränering
Utebana	1-5 pass	1	3																							Aldrig	Aldrig	Ja	Schaktning	Natursand							Natursand/grus
Innebana	31-40		1												Lokal											<4 ggr /år		Ja	Dränering			Fiber
Innebana	2021-11-20	2	1																							Aldrig	Aldrig	Ja	Dränering	Natursand								Stenmjöl										Markduk/geotextil
Utebana	1-5 pass	1	2				12																			Aldrig	Aldrig	Nej	Dränering	Natursand							Natursand/grus							Natursand/grus					Dränering slang/rör
Utebana	1-5 pass	1	3	2																						Aldrig	Aldrig	Nej	Schaktning						Trämaterial	Annat	Natursand/grus											Markduk/geotextil
Utebana	2021-06-10	2	1																									Vet ej	Dränering	Natursand		Fiber												Natursand/grus
Utebana	2021-06-10	1	5																							Aldrig	Aldrig	Nej	Schaktning		Krossmaterial (stenmjöl)						Natursand/grus
Innebana	1-5 pass	1	2			3								Nationell	Regional											<4 ggr /år	Ibland	Ja	Vet ej	Natursand	Krossmaterial (stenmjöl)	Fiber														Bärlager av krossmaterial
Utebana	1-5 pass	2	1																							Aldrig	Aldrig	Nej	Dränering		Krossmaterial (stenmjöl)						Natursand/grus									Bärlager av krossmaterial
Utebana	2021-06-10	1	2																							Aldrig	Aldrig	Ja	Dränering		Krossmaterial (stenmjöl)			Waxad sand	Trämaterial		Natursand/grus
Utebana	1-5 pass	2	1		3																					Aldrig	Aldrig	Vet ej	Dränering		Krossmaterial (stenmjöl)						Natursand/grus				Markduk/geotextil	Dränering slang/rör				Bärlager av krossmaterial
Innebana	2021-06-10	2	1	5		6	4	7	3	9	8				Nationell											5-9ggr/år	Ibland	Vet ej	Dränering						Trämaterial			Stenmjöl
Utebana	2021-06-10	1	7																							Aldrig	Aldrig	Nej	Dränering	Natursand								Stenmjöl			Markduk/geotextil					Bärlager av krossmaterial			Dränering slang/rör
Innebana	21-30	1	5																									Ja	Schaktning	Natursand									Bärlager av krossmaterial
Utebana	1-5 pass	2	1																							Aldrig	Aldrig	Nej	Dränering	Natursand	Krossmaterial (stenmjöl)		Gummi
Innebana	21-30	1	2																									Nej	Schaktning	Natursand					Trämaterial			Stenmjöl
Innebana	21-30	10	1												Nationell											<4 ggr /år	Aldrig	Nej	Vet ej						Trämaterial
Utebana	1-5 pass	2	1																							Aldrig	Aldrig	Nej	Schaktning		Krossmaterial (stenmjöl)										Markduk/geotextil					Bärlager av krossmaterial
Utebana	1-5 pass	3	2		1																					Aldrig	Aldrig	Nej	Schaktning							Annat	Natursand/grus
Utebana	1-5 pass		12																								Aldrig	Nej	Schaktning									Stenmjöl
Innebana	2021-06-10	9	1												Lokal											<4 ggr /år	Aldrig	Nej	Dränering							Annat			Bärlager av krossmaterial
Innebana	1-5 pass	2	1	3																						Aldrig		Ja	Dränering							Annat	Natursand/grus
Utebana	2021-06-10	1																										Nej	Schaktning	Natursand	Krossmaterial (stenmjöl)			Waxad sand
Innebana	1-5 pass	3	2			1														Lokal						<4 ggr /år	Alltid	Vet ej	Vet ej							Annat
Utebana	1-5 pass	1	2	3																						Aldrig	Aldrig		Schaktning	Natursand							Natursand/grus
Utebana	1-5 pass	1	2																							Aldrig	Aldrig	Vet ej	Dränering	Natursand	Krossmaterial (stenmjöl)
Utebana	1-5 pass	2	1																							Aldrig	Aldrig	Nej	Vet ej		Krossmaterial (stenmjöl)
Utebana	1-5 pass	8	1																							Aldrig	Aldrig	Nej	Dränering	Natursand	Krossmaterial (stenmjöl)				Trämaterial			Stenmjöl						Natursand/grus		Bärlager av krossmaterial			Dränering slang/rör
Utebana	1-5 pass	2	1																							Aldrig	Aldrig	Nej	Schaktning	Natursand							Natursand/grus							Natursand/grus
Utebana	1-5 pass		1																							Aldrig	Ibland	Nej	Schaktning	Natursand								Stenmjöl
Innebana	2021-06-10	5	8		3									Regional	Regional			Regional								<4 ggr /år	Ofta	Vet ej	Schaktning	Natursand
Utebana	1-5 pass	2	1																							Aldrig	Aldrig	Ja	Dränering	Natursand	Krossmaterial (stenmjöl)							Stenmjöl
Innebana	50 pass eller fler	4	3	5	6	7								Regional	Regional											<4 ggr /år	Aldrig	Vet ej	Vet ej		Krossmaterial (stenmjöl)					Annat
Innebana	2021-11-20	1	2																							Aldrig	Ibland	Nej	Schaktning	Natursand					Trämaterial			Stenmjöl
Utebana	1-5 pass	1		11																						Aldrig	Aldrig	Nej	Dränering	Natursand	Krossmaterial (stenmjöl)						Natursand/grus	Stenmjöl										Markduk/geotextil
Innebana	2021-06-10		1	5	8				10		6		12													Aldrig	Aldrig	Nej	Schaktning						Trämaterial			Stenmjöl				Dränering slang/rör						Markduk/geotextil
Utebana	2021-06-10	1																								Aldrig	Aldrig	Vet ej	Schaktning	Natursand							Natursand/grus					Dränering slang/rör
Innebana	21-30	1	2																							Aldrig	Aldrig	Nej	Schaktning	Natursand								Stenmjöl								Bärlager av krossmaterial
Innebana	1-5 pass	10	1		3																					Aldrig	Aldrig	Ja	Vet ej						Trämaterial				Bärlager av krossmaterial						Stenmjöl
Innebana	2021-06-10		1																							Aldrig	Aldrig	Ja	Schaktning			Fiber						Stenmjöl										Markduk/geotextil
Innebana	31-40		1												Regional											<4 ggr /år	Ibland	Ja	Vet ej			Fiber		Waxad sand		Annat				Gummi						Bärlager av krossmaterial
Utebana	1-5 pass	1	2											Regional	Regional											Aldrig	Aldrig	Nej	Dränering		Krossmaterial (stenmjöl)							Stenmjöl								Bärlager av krossmaterial
Utebana	1-5 pass	3	1																							Aldrig	Aldrig	Nej	Schaktning	Natursand
Utebana	1-5 pass	1	2											Lokal												<4 ggr /år	Ibland	Ja	Schaktning
Utebana	1-5 pass	3	1	2																						Aldrig	Aldrig	Nej	Dränering		Krossmaterial (stenmjöl)										Markduk/geotextil					Bärlager av krossmaterial
Innebana	2021-06-10	2	3	1																						Aldrig	Aldrig	Ja	Vet ej			Fiber					Natursand/grus
Utebana	1-5 pass	2	1																									Nej	Schaktning	Natursand								Stenmjöl						Natursand/grus
Utebana	1-5 pass	5	1		6							2														Aldrig	Ibland	Nej	Dränering	Natursand	Krossmaterial (stenmjöl)				Trämaterial		Natursand/grus	Stenmjöl	Bärlager av krossmaterial
Utebana	21-30	12	11	10	6	5	8	7	4	2	1	3	9	Regional	Regional		Regional				Lokal					5-9ggr/år	Ibland	Nej	Dränering	Natursand									Bärlager av krossmaterial										Dränering slang/rör
Utebana	2021-06-10	12	11	10	8	1	7	6	5	4	9	3	2	Regional	Regional		Regional	Regional			Elit	Lokal			Internationell
Innebana	1-5 pass	2	1																							Aldrig	Aldrig	Nej	Schaktning	Natursand									Bärlager av krossmaterial
Utebana	2021-06-10	10	12										9													Aldrig	Aldrig	Vet ej	Dränering		Krossmaterial (stenmjöl)
Utebana	50 pass eller fler	2	1											Nationell	Regional											5-9ggr/år	Aldrig	Nej	Dränering							Annat	Natursand/grus
Utebana	21-30	2	1	4	3								6	Lokal	Lokal											<4 ggr /år	Ibland	Vet ej	Vet ej							Annat
Utebana	21-30	2	1	3					4				5	Nationell	Nationell											>9 ggr/år	Ibland	Nej	Schaktning
Utebana	2021-06-10	2	1	3																						<4 ggr /år	Ibland	Vet ej	Vet ej				Gummi
Innebana	2021-06-10	2	1	3											Lokal											<4 ggr /år	Aldrig	Ja	Schaktning		Krossmaterial (stenmjöl)				Trämaterial		Natursand/grus									Bärlager av krossmaterial
Utebana	2021-06-10	1	2	4	6	8	7	9	5	10	3	11	12													Aldrig	Aldrig	Nej
Utebana	1-5 pass	2	1																							Aldrig	Aldrig	Nej	Dränering		Krossmaterial (stenmjöl)						Natursand/grus							Natursand/grus					Dränering slang/rör
Utebana	1-5 pass										2																Aldrig	Nej	Schaktning		Krossmaterial (stenmjöl)								Bärlager av krossmaterial									Markduk/geotextil
Utebana	2021-11-20		1																							Aldrig	Aldrig	Ja	Dränering			Fiber
Innebana	2021-11-20	2	1											Regional	Regional											5-9ggr/år
Utebana	2021-06-10	6	1																							Aldrig	Ibland	Nej	Dränering	Natursand									Bärlager av krossmaterial		Markduk/geotextil	Dränering slang/rör				Bärlager av krossmaterial
Utebana	2021-11-20	1	2											Regional	Regional											<4 ggr /år	Ibland	Ja	Schaktning	Natursand	Krossmaterial (stenmjöl)							Stenmjöl								Bärlager av krossmaterial
Utebana	1-5 pass	2	1																							Aldrig	Aldrig	Vet ej	Dränering	Natursand					Trämaterial				Bärlager av krossmaterial										Dränering slang/rör
Utebana	1-5 pass	2	1																							Aldrig	Aldrig	Nej	Dränering	Natursand							Natursand/grus
Utebana	1-5 pass	2	1																							Aldrig	Aldrig	Nej	Schaktning										Bärlager av krossmaterial
Utebana	41-50	2	1								3		4	Regional	Regional											<4 ggr /år	Ibland	Nej	Dränering
Utebana	21-30	5	1	2					3	4
Utebana	2021-06-10	1	2																							Aldrig	Aldrig	Ja	Vet ej	Natursand						Annat
Utebana	31-40	2	1				4						3	Lokal	Lokal											>9 ggr/år	Aldrig	Vet ej	Vet ej	Natursand
Innebana	21-30	2	1																							Aldrig	Aldrig	Ja	Schaktning	Natursand		Fiber							Bärlager av krossmaterial
Utebana	2021-11-20	1																								Aldrig	Aldrig	Nej	Dränering		Krossmaterial (stenmjöl)						Natursand/grus
Utebana	21-30	1	4																								Aldrig	Vet ej	Schaktning		Krossmaterial (stenmjöl)												Annat
Utebana			1																							Aldrig	Ibland	Vet ej	Vet ej	Natursand
Utebana	50 pass eller fler	2	1											Regional	Regional											5-9ggr/år	Alltid	Ja	Schaktning						Trämaterial
Utebana	2021-06-10	2	1						3				4	Regional	Regional											<4 ggr /år	Alltid	Nej		Natursand
Utebana	21-30	6	1																								Aldrig	Nej	Schaktning	Natursand								Stenmjöl								Bärlager av krossmaterial
Utebana	2021-11-20	6	1																							Aldrig	Aldrig	Nej	Dränering	Natursand					Trämaterial		Natursand/grus								Stenmjöl
Utebana	21-30	1																								Aldrig	Aldrig	Nej	Schaktning	Natursand	Krossmaterial (stenmjöl)	Fiber		Waxad sand	Trämaterial					Gummi
Utebana	2021-06-10	2	1						4		3																Aldrig	Nej	Schaktning	Natursand
Utebana	2021-06-10	2	1						3				4													Aldrig	Aldrig	Ja	Schaktning												Markduk/geotextil
Utebana	2021-11-20	4	1		3		2																			Aldrig	Aldrig	Vet ej	Dränering
Utebana	2021-06-10	1	9																							Aldrig	Aldrig	Vet ej	Vet ej
Utebana	2021-06-10	2	1																							Aldrig	Aldrig	Ja	Dränering
Utebana	2021-11-20	2	1				3																			Aldrig	Aldrig	Nej	Schaktning	Natursand			Gummi		Trämaterial	Annat
Utebana	1-5 pass	1	2																							Aldrig	Aldrig	Vet ej	Vet ej
Utebana	2021-06-10		1																								Aldrig	Ja	Dränering						Trämaterial			Stenmjöl								Bärlager av krossmaterial
Utebana	2021-11-20	1	2																							Aldrig	Aldrig	Nej	Dränering	Natursand								Stenmjöl										Markduk/geotextil
Utebana	2021-11-20	10	9			1																				Aldrig	Aldrig	Nej	Schaktning		Krossmaterial (stenmjöl)								Bärlager av krossmaterial
Utebana	31-40	6		3				11					2													<4 ggr /år	Ibland	Nej	Dränering	Natursand	Krossmaterial (stenmjöl)							Stenmjöl								Bärlager av krossmaterial
Utebana	2021-11-20	1	2	9	6	11	10	4	3	8	7	12	5	Lokal	Lokal						Lokal	Lokal				5-9ggr/år	Ibland	Nej	Dränering	Natursand											Markduk/geotextil
Utebana	2021-06-10	2	1	6		7	3	8			5		4	Regional	Elit	Elit	Lokal				Nationell					>9 ggr/år	Ibland	Nej	Vet ej	Natursand							Natursand/grus
Utebana	2021-06-10	4	3																							Aldrig	Aldrig	Ja	Vet ej
Utebana	1-5 pass	2	1		3				4																	Aldrig		Nej		Natursand	Krossmaterial (stenmjöl)				Trämaterial		Natursand/grus
Utebana	2021-06-10	2	1						3																	Aldrig	Aldrig	Ja	Schaktning
Utebana	1-5 pass	2	1																							Aldrig	Aldrig	Nej	Vet ej							Annat							Annat
Innebana	50 pass eller fler	2	1	3										Regional	Nationell		Regional									5-9ggr/år	Ofta	Nej	Schaktning	Natursand					Trämaterial
Utebana	2021-11-20		2						5																	Aldrig	Aldrig	Nej	Schaktning				Gummi				Natursand/grus									Bärlager av krossmaterial
Utebana	2021-06-10		1																								Aldrig	Vet ej	Vet ej				Gummi				Natursand/grus
Utebana	1-5 pass				1													Elit								<4 ggr /år	Aldrig	Nej
Utebana	41-50	3	1			2							4	Regional	Nationell					Lokal						<4 ggr /år	Aldrig	Ja	Dränering	Natursand								Stenmjöl										Markduk/geotextil
Utebana	2021-11-20	3	2		1										Lokal			Regional								<4 ggr /år	Ofta	Nej	Dränering		Krossmaterial (stenmjöl)
Innebana	2021-11-20	2	1																							Aldrig	Aldrig	Vet ej	Schaktning	Natursand					Trämaterial
Utebana	2021-11-20	5	3				10				4		12	Lokal	Lokal											<4 ggr /år	Ofta	Nej	Schaktning	Natursand							Natursand/grus							Natursand/grus
Utebana	1-5 pass	2	1																							>9 ggr/år	Aldrig	Nej	Schaktning							Annat
Utebana	31-40	2	1	12	11	10	9	3	8	7	5	6	4	Lokal	Lokal											5-9ggr/år	Ibland	Vet ej	Vet ej	Natursand							Natursand/grus							Natursand/grus
Utebana	1-5 pass	4	10																							Aldrig	Aldrig	Nej	Schaktning	Natursand	Krossmaterial (stenmjöl)										Markduk/geotextil					Bärlager av krossmaterial
Utebana	31-40	9	10	8																						Aldrig	Aldrig	Vet ej	Dränering																	Bärlager av krossmaterial
Utebana	21-30																									Aldrig	Aldrig	Nej	Schaktning	Natursand													Annat
Utebana	1-5 pass	10	12																							Aldrig	Aldrig	Nej	Schaktning	Natursand	Krossmaterial (stenmjöl)	Fiber
Utebana	21-30	1																										Nej		Natursand
Innebana	2021-06-10	1	2	4	5	12	11	3	6	7	8	9	10	Lokal	Lokal											<4 ggr /år	Ibland	Ja	Schaktning	Natursand					Trämaterial				Bärlager av krossmaterial									Markduk/geotextil
Utebana	21-30	1	2											Regional												<4 ggr /år	Ibland	Ja	Dränering		Krossmaterial (stenmjöl)							Stenmjöl	Bärlager av krossmaterial
Utebana	2021-06-10		12																							Aldrig	Aldrig	Ja	Dränering	Natursand					Trämaterial				Bärlager av krossmaterial
Utebana	41-50	2	1											Regional	Elit											5-9ggr/år	Ibland	Ja	Schaktning	Natursand	Krossmaterial (stenmjöl)
Utebana	2021-06-10	2	1		3				4		5																Aldrig	Nej	Schaktning	Natursand								Stenmjöl						Natursand/grus
Utebana	2021-11-20	2	1											Lokal												<4 ggr /år	Ibland	Nej	Dränering
Utebana	1-5 pass	2	3	4																							Aldrig	Nej	Dränering							Annat							Annat
Utebana	1-5 pass				1				9		10							Nationell								5-9ggr/år	Ibland	Ja	Schaktning		Krossmaterial (stenmjöl)								Bärlager av krossmaterial
Utebana	1-5 pass	2	1	4	8	11	7	10	5	6	12	9	3													Aldrig	Ibland	Vet ej	Schaktning				Gummi
Utebana	2021-11-20	1	2										3	Elit	Regional											Aldrig	Aldrig	Nej	Schaktning	Natursand								Stenmjöl								Bärlager av krossmaterial
Utebana	1-5 pass	1	2	4	5	12	9	8	7	10	6	3	11	Lokal	Lokal											<4 ggr /år
Utebana	2021-06-10	1	4	2			3							Regional	Regional		Regional				Nationell					<4 ggr /år	Aldrig	Nej	Vet ej
Utebana	2021-06-10	4	2						6	9			12	Lokal	Lokal											<4 ggr /år	Ibland	Vet ej	Vet ej	Natursand									Bärlager av krossmaterial
Utebana	1-5 pass	1	2											Regional	Regional											<4 ggr /år	Ofta	Nej	Schaktning	Natursand								Stenmjöl								Bärlager av krossmaterial
Innebana	2021-06-10	1	3											Nationell	Regional											5-9ggr/år	Alltid	Nej		Natursand
Utebana	2021-06-10	2	1	4	3									Lokal	Lokal											<4 ggr /år	Ibland	Nej	Schaktning	Natursand								Stenmjöl								Bärlager av krossmaterial
Innebana	1-5 pass	1												Nationell												Aldrig	Aldrig	Nej	Schaktning		Krossmaterial (stenmjöl)				Trämaterial				Bärlager av krossmaterial
Utebana	1-5 pass		1																							Aldrig	Aldrig	Nej	Schaktning	Natursand								Stenmjöl
Utebana	2021-11-20	2	1		3									Lokal	Lokal											<4 ggr /år	Ibland	Nej	Schaktning	Natursand								Stenmjöl
Utebana	1-5 pass	2	1																							Aldrig	Aldrig	Nej	Dränering		Krossmaterial (stenmjöl)							Stenmjöl										Markduk/geotextil
Utebana	2021-06-10	3	2	1										Regional	Regional		Regional									Aldrig	Aldrig	Nej	Schaktning							Annat	Natursand/grus
Innebana	41-50	1	3										10	Nationell	Regional	Lokal										>9 ggr/år	Ofta	Nej	Schaktning	Natursand					Trämaterial				Bärlager av krossmaterial
Utebana		2	1						3						Lokal											<4 ggr /år	Ibland	Nej	Dränering	Natursand	Krossmaterial (stenmjöl)
Utebana	50 pass eller fler	1	2											Nationell	Nationell											5-9ggr/år	Ofta	Ja	Dränering	Natursand								Stenmjöl
Innebana	2021-11-20		1																							Aldrig	Aldrig	Nej		Natursand		Fiber					Natursand/grus				Markduk/geotextil				Stenmjöl
Utebana	1-5 pass	1												Lokal												<4 ggr /år	Ibland	Ja	Vet ej
Utebana	21-30		5											Regional	Regional											<4 ggr /år	Alltid	Ja	Schaktning		Krossmaterial (stenmjöl)								Bärlager av krossmaterial							Bärlager av krossmaterial
Utebana	2021-06-10	1	2											Lokal	Lokal											<4 ggr /år	Ibland	Nej	Schaktning	Natursand	Krossmaterial (stenmjöl)								Bärlager av krossmaterial					Natursand/grus
Utebana	2021-06-10	1	2																								Aldrig	Nej		Natursand	Krossmaterial (stenmjöl)								Bärlager av krossmaterial									Markduk/geotextil
Innebana	1-5 pass		2		1																						Aldrig	Nej	Schaktning	Natursand					Trämaterial								Annat
Utebana	50 pass eller fler	2	1											Elit	Nationell											>9 ggr/år	Alltid	Ja	Schaktning	Natursand								Stenmjöl							Stenmjöl
Innebana	1-5 pass	1	2																							Aldrig	Aldrig	Nej	Schaktning
Utebana	2021-06-10	2	1				3	4				5		Lokal	Regional				Regional				Regional			5-9ggr/år	Ofta	Ja	Schaktning	Natursand								Stenmjöl								Bärlager av krossmaterial
Utebana	31-40	2	1	4	5	6	7	8		10	9	11	12													Aldrig	Aldrig	Ja	Dränering						Trämaterial		Natursand/grus
Utebana	2021-06-10	1	2	3	12	7	5	4	6	8	9	10	11													Aldrig	Aldrig	Nej	Schaktning		Krossmaterial (stenmjöl)								Bärlager av krossmaterial			Dränering slang/rör
Utebana	21-30	2	1																							Aldrig	Aldrig	Ja	Dränering			Fiber
Utebana	1-5 pass	1	2																							Aldrig	Aldrig	Nej	Schaktning
Utebana	21-30	2	1											Lokal	Lokal											<4 ggr /år	Ibland	Nej	Schaktning	Natursand							Natursand/grus	Stenmjöl								Bärlager av krossmaterial
Utebana	2021-06-10	2	1																							Aldrig	Aldrig	Vet ej	Dränering			Fiber
Utebana	1-5 pass	4	1																								Aldrig	Nej								Annat
Innebana	2021-06-10		1																									Nej	Schaktning
Utebana	1-5 pass	2	1	3	4								5													Aldrig	Aldrig	Nej	Vet ej	Natursand							Natursand/grus
Innebana	2021-11-20		1																							Aldrig	Aldrig	Nej	Vet ej						Trämaterial		Natursand/grus								Stenmjöl
Utebana	2021-06-10	9					2		4	5	3	11	12														Aldrig	Nej	Dränering							Annat
Innebana	1-5 pass		1				2						3													Aldrig	Aldrig	Vet ej	Vet ej	Natursand
Utebana	2021-11-20	1	2	7	5	4	10	8	6	11	3	9	12	Lokal	Lokal										Lokal	<4 ggr /år	Ibland	Nej	Dränering
Utebana	1-5 pass		1																							Aldrig	Aldrig	Nej	Dränering				Gummi
Utebana	21-30	2	1		3	4								Lokal	Lokal											<4 ggr /år	Ibland	Vet ej	Vet ej	Natursand
Utebana	41-50	2	1				3							Regional	Regional											5-9ggr/år	Ofta	Vet ej	Vet ej
Utebana	1-5 pass	11	12	7	3	2	10	1	9	8	6		5	Lokal	Lokal											Aldrig	Ofta	Nej	Schaktning	Natursand									Bärlager av krossmaterial							Bärlager av krossmaterial
Innebana	41-50		12												Elit											Aldrig	Aldrig	Ja	Vet ej		Krossmaterial (stenmjöl)
Utebana	2021-11-20	2	1																							Aldrig	Aldrig	Ja	Schaktning	Natursand		Fiber								Gummi						Bärlager av krossmaterial
Utebana	2021-11-20	1	3																							Aldrig	Aldrig	Ja	Schaktning		Krossmaterial (stenmjöl)							Stenmjöl						Natursand/grus
Utebana	2021-11-20	2	1																							Aldrig	Aldrig	Nej	Schaktning	Natursand								Stenmjöl										Markduk/geotextil
Utebana	1-5 pass	1	2			3								Nationell	Regional											<4 ggr /år	Ibland	Vet ej	Vet ej	Natursand
Innebana	2021-06-10	1	7																							Aldrig	Aldrig	Nej	Schaktning	Natursand			Gummi		Trämaterial				Bärlager av krossmaterial
Utebana	21-30	1	5																									Nej	Schaktning	Natursand								Stenmjöl								Bärlager av krossmaterial
Utebana	2021-06-10	9	1												Lokal											<4 ggr /år	Ibland	Nej	Vet ej	Natursand									Bärlager av krossmaterial
Utebana	2021-06-10	5	8		3									Regional	Regional			Regional								<4 ggr /år	Ofta	Vet ej	Schaktning
Utebana	2021-11-20	1	2																							Aldrig	Aldrig	Vet ej	Vet ej	Natursand
Utebana	2021-06-10		1	5	8				10		6		12													Aldrig	Aldrig	Nej	Schaktning							Annat		Stenmjöl								Bärlager av krossmaterial		Markduk/geotextil	Dränering slang/rör
Utebana	21-30	1	2																							Aldrig	Aldrig	Nej	Schaktning	Natursand								Stenmjöl										Markduk/geotextil
Utebana	1-5 pass	10	1		3																					Aldrig	Aldrig	Ja	Schaktning	Natursand									Bärlager av krossmaterial					Natursand/grus
Utebana	2021-06-10		1																							Aldrig	Aldrig	Nej	Schaktning	Natursand									Bärlager av krossmaterial
Utebana	31-40		1												Regional											<4 ggr /år	Ibland	Ja	Vet ej			Fiber		Waxad sand		Annat				Gummi
Innebana	1-5 pass	2	1																								Ofta	Vet ej	Vet ej	Natursand					Trämaterial			Stenmjöl								Bärlager av krossmaterial
Innebana	41 - 60	2	1											Lokal	Lokal											9-20 ggr/å	Ibland	Vet ej	Vet ej	Natursand					Trämaterial
Innebana	41 - 60	2	3	1										Lokal	Lokal	Elit										<4 ggr /år	Ibland	Nej	Schaktning	Natursand					Trämaterial
Innebana	21 - 40		12											Regional	Regional											9-20 ggr/å	Ibland	Ja	Schaktning
Utebana	2021-01-10	2	1		4				3																			Vet ej	Dränering	Natursand							Natursand/grus												Dränering slang/rör
Utebana	2021-01-10	7	12												Regional											9-20 ggr/å	Alltid	Nej	Dränering	Natursand								Stenmjöl								Bärlager av krossmaterial
Innebana	81 eller fler	11	12			1	2							Regional	Regional											5-9ggr/år	Ibland	Nej	Schaktning	Natursand					Trämaterial			Stenmjöl
Innebana	62 - 80	1	2											Elit	Nationell											9-20 ggr/å	Aldrig	Ja	Vet ej			Fiber						Stenmjöl
Innebana	2021-11-20	2	1											Regional	Regional											<4 ggr /år	Ofta	Vet ej	Schaktning	Natursand									Bärlager av krossmaterial
Innebana	41 - 60	2	3	1	5	4		6						Lokal	Lokal	Regio										5-9ggr/år	Ofta	Vet ej	Vet ej	Natursand					Trämaterial
Innebana	62 - 80	2	1			12								Lokal	Regional											5-9ggr/år	Ibland	Ja	Schaktning	Natursand		Fiber						Stenmjöl								Bärlager av krossmaterial
Innebana	41 - 60	2	1		4	5	6								Lokal											5-9ggr/år	Alltid	Ja	Vet ej	Natursand								Stenmjöl								Bärlager av krossmaterial
Innebana	62 - 80	2	1		3									Lokal	Lokal											5-9ggr/år	Ibland	Nej	Vet ej	Natursand					Trämaterial			Stenmjöl
Innebana	81 eller fler	4	1		10	9		7						Nationell	Nationell						Elit					5-9ggr/år	Ofta	Ja	Dränering	Natursand		Fiber						Stenmjöl								Bärlager av krossmaterial
Innebana	21 - 40		1		10									Nationell	Nationell		Regional									9-20 ggr/å	Ibland	Nej	Schaktning	Natursand					Trämaterial			Stenmjöl								Bärlager av krossmaterial
Innebana	21 - 40	3	1	2		4									Lokal											<4 ggr /år	Aldrig	Ja	Schaktning	Natursand	Krossmaterial (stenmjöl)					Annat	Natursand/grus
Utebana	2021-01-10	2	3	1										Regional		Inter										<4 ggr /år	Ibland	Nej	Schaktning		Krossmaterial (stenmjöl)												Annat
Innebana	81 eller fler	2	1		3	4								Nationell	Regional		Nationel									<4 ggr /år	Alltid	Nej	Vet ej	Natursand								Stenmjöl										Markduk/geotextil
Utebana	2021-01-10	1	2		3		4							Lokal	Lokal											<4 ggr /år	Aldrig	Nej	Schaktning				Gummi				Natursand/grus	Stenmjöl											Dränering slang/rör
Innebana	21 - 40	2	1											Regional	Nationell											<4 ggr /år	Ofta	Nej	Dränering	Natursand					Trämaterial		Natursand/grus								Stenmjöl
Innebana	21 - 40	3	1		2	9																				Aldrig	Aldrig	Nej	Schaktning																	Bärlager av krossmaterial
Innebana	41 - 60	3	1		4	6	2	5						Lokal	Lokal					Natio						<4 ggr /år	Ofta	Nej	Schaktning	Natursand					Trämaterial		Natursand/grus
Innebana	2021-11-20	3	1				2													Lokal						<4 ggr /år	Ibland	Nej	Schaktning							Annat							Annat
Utebana	2021-01-10	2	1		3				5		4															Aldrig	Aldrig	Nej	Schaktning	Natursand	Krossmaterial (stenmjöl)
Innebana	41 - 60	2	1											Regional	Nationell											5-9ggr/år	Ofta	Nej	Schaktning						Trämaterial		Natursand/grus	Stenmjöl							Stenmjöl
Innebana	21 - 40	2	1											Lokal	Regional											<4 ggr /år	Ibland	Vet ej	Vet ej
Innebana	2021-11-20	1	2	3										Regional	Nationell											5-9ggr/år	Ibland	Nej	Schaktning	Natursand	Krossmaterial (stenmjöl)	Fiber
Innebana	21 - 40	2	1											Regional	Nationell											5-9ggr/år	Aldrig	Ja	Dränering	Natursand		Fiber							Bärlager av krossmaterial		Markduk/geotextil					Bärlager av krossmaterial
Innebana	2021-11-20	1	2	5	6	7	8	9	4	10	11	12		Nationell	Regional											5-9ggr/år	Ibland	Ja	Schaktning
Innebana	62 - 80	2	1	3										Nationell	Nationell	Natio										9-20 ggr/å	Aldrig	Ja	Schaktning	Natursand		Fiber						Stenmjöl								Bärlager av krossmaterial
Innebana	41 - 60	2	1											Nationell	Nationell											9-20 ggr/å	Ibland	Nej	Schaktning			Fiber						Stenmjöl						Natursand/grus
Innebana	21 - 40	2	1			3																				Aldrig	Aldrig	Vet ej	Vet ej		Krossmaterial (stenmjöl)									Gummi
Innebana	41 - 60	2	1											Regional	Regional											5-9ggr/år	Ibland	Vet ej	Vet ej	Natursand					Trämaterial				Bärlager av krossmaterial
Innebana	21 - 40	2	1			3								Nationell	Regional											<4 ggr /år	Ibland	Vet ej	Vet ej	Natursand							Natursand/grus								Stenmjöl
Innebana	21 - 40	1	2		3	5		6						Regional	Lokal								Regional			<4 ggr /år	Ibland	Nej	Schaktning			Fiber						Stenmjöl										Markduk/geotextil
Innebana	41 - 60	2	1	3		7	9	6	10		11	12		Regional	Regional											<4 ggr /år	Ibland	Vet ej	Dränering		Krossmaterial (stenmjöl)				Trämaterial				Bärlager av krossmaterial
Innebana	2021-01-10	2	1	3			4							Regional	Nationell	Lokal										5-9ggr/år	Ibland	Nej	Schaktning	Natursand							Natursand/grus
Innebana	2021-01-10		1																							<4 ggr /år	Aldrig	Nej	Schaktning	Natursand								Stenmjöl
Innebana	81 eller fler	2	1											Lokal	Regional											<4 ggr /år	Ibland	Nej	Dränering	Natursand					Trämaterial			Stenmjöl								Bärlager av krossmaterial
Innebana	2021-01-10	1	2											Regional	Lokal											5-9ggr/år	Ibland	Nej	Dränering	Natursand								Stenmjöl								Bärlager av krossmaterial
Innebana	21 - 40	1	2				3	4						Nationell	Nationell											Aldrig	Alltid	Nej	Vet ej						Trämaterial		Natursand/grus
Innebana	2021-11-20	2	1	12	5	8	6	4	7	11	10	9		Regional	Regional											5-9ggr/år	Ibland	Nej	Schaktning	Natursand								Stenmjöl								Bärlager av krossmaterial
Innebana	21 - 40			1										Regional	Regional	Natio										<4 ggr /år	Ibland	Nej	Dränering						Trämaterial		Natursand/grus								Stenmjöl
Innebana	21 - 40	2	1			5								Regional	Regional											5-9ggr/år	Ofta	Nej	Vet ej						Trämaterial		Natursand/grus
Innebana	21 - 40	2	1			3								Regional	Regional											<4 ggr /år	Ibland	Nej	Schaktning	Natursand					Trämaterial			Stenmjöl								Bärlager av krossmaterial
Innebana	21 - 40	2	1											Lokal	Lokal											9-20 ggr/å	Ibland		Schaktning	Natursand								Stenmjöl										Markduk/geotextil
Innebana	2021-11-20	1	2											Lokal	Lokal											5-9ggr/år	Aldrig	Ja	Schaktning	Natursand		Fiber						Stenmjöl										Markduk/geotextil
Innebana	62 - 80	2	1		5	3		4	6		7			Regional	Regional		Regional									Aldrig	Alltid	Nej	Vet ej	Natursand
Innebana	81 eller fler	2	1	3	6	5	11	4	8	9	10	7		Lokal	Lokal											Aldrig	Aldrig	Ja	Vet ej
Innebana	41 - 60	2	1	3	7	9	8	10	12					Lokal	Regional					Lokal						<4 ggr /år	Ofta	Nej	Dränering						Trämaterial		Natursand/grus
Innebana	21 - 40	2	1			4			3						Regional											9-20 ggr/å	Aldrig	Nej	Schaktning	Natursand					Trämaterial			Stenmjöl								Bärlager av krossmaterial
Innebana	81 eller fler	2	1		3				4					Nationell	Regional		Regional									5-9ggr/år	Ofta	Vet ej	Vet ej							Annat
Innebana	21 - 40	2	1			3	4	5						Lokal	Lokal				Lokal	Lokal						5-9ggr/år	Ibland	Nej	Vet ej		Krossmaterial (stenmjöl)				Trämaterial				Bärlager av krossmaterial
Utebana	2021-01-10	1	2				3							Regional	Regional											<4 ggr /år	Aldrig	Vet ej	Schaktning	Natursand
Innebana	41 - 60	2	1	3	4	5	6	7						Lokal	Regional											>20 ggr/år	Aldrig	Nej	Schaktning	Natursand					Trämaterial								Annat			Bärlager av krossmaterial
Utebana	2021-01-10	1	2								3																Aldrig	Nej	Schaktning	Natursand							Natursand/grus							Natursand/grus
Innebana	41 - 60	6	1											Lokal	Regional											5-9ggr/år	Ibland	Nej	Schaktning						Trämaterial			Stenmjöl								Bärlager av krossmaterial
Utebana	2021-01-10	1	2											Regional	Regional											9-20 ggr/å	Ibland	Ja	Dränering							Annat		Stenmjöl
Innebana	81 eller fler	1	2											Nationell	Regional											5-9ggr/år	Ibland	Nej	Vet ej	Natursand					Trämaterial			Stenmjöl								Bärlager av krossmaterial
Innebana	2021-11-20	1	2											Nationell	Regional											5-9ggr/år	Ibland	Ja	Vet ej
Utebana	2021-01-10	1	2											Regional	Regional											5-9ggr/år	Aldrig	Vet ej	Schaktning	Natursand
Utebana	2021-01-10	5	8											Regional	Nationell	Elit										<4 ggr /år	Ibland	Nej	Dränering	Natursand					Trämaterial	Annat	Natursand/grus
Innebana
Innebana	2021-11-20	1	2	4					3					Regional	Regional								Regional			5-9ggr/år	Ibland	Vet ej	Dränering	Natursand					Trämaterial				Bärlager av krossmaterial		Markduk/geotextil	Dränering slang/rör
Innebana	81 eller fler	1	3											Regional	Nationell											Aldrig	Ofta	Ja	Schaktning		Krossmaterial (stenmjöl)							Stenmjöl						Natursand/grus
Innebana	21 - 40	2	1											Lokal	Lokal											5-9ggr/år	Ibland	Nej	Schaktning						Trämaterial		Natursand/grus								Stenmjöl
Utebana	2021-01-10	2	1						3		4				Lokal											5-9ggr/år	Ibland	Nej			Krossmaterial (stenmjöl)										Markduk/geotextil
Innebana	81 eller fler	1	2								12			Elit	Elit									Elit		>20 ggr/år	Alltid	Ja				Fiber							Bärlager av krossmaterial
Innebana	21 - 40	2	1	7		8		9	11		10	12		Regional	Regional											5-9ggr/år	Ofta	Vet ej	Vet ej						Trämaterial		Natursand/grus								Stenmjöl
Utebana	21 - 40	1	2		10	11	9	8						Nationell	Elit											5-9ggr/år	Aldrig	Nej	Schaktning	Natursand	Krossmaterial (stenmjöl)				Trämaterial		Natursand/grus
Utebana	2021-01-10	1	2		3			4						Lokal	Lokal		Lokal									<4 ggr /år	Ibland	Nej	Schaktning							Annat							Annat
Utebana	2021-01-10	1												Lokal												<4 ggr /år	Ibland	Nej	Vet ej							Annat
Innebana	41 - 60	1	2				4							Regional	Regional											9-20 ggr/å	Aldrig	Vet ej	Schaktning			Fiber
Innebana	62 - 80	2	1	5	6	7	8	4	9	10	11	12		Regional	Regional											9-20 ggr/å	Ibland	Ja	Schaktning			Fiber											Annat			Bärlager av krossmaterial		Markduk/geotextil
Innebana	41 - 60	2	1											Regional	Regional											<4 ggr /år	Alltid	Vet ej	Vet ej	Natursand													Annat		Stenmjöl
Utebana	21 - 40	1												Regional												<4 ggr /år	Ibland	Ja	Dränering	Natursand	Krossmaterial (stenmjöl)								Bärlager av krossmaterial		Markduk/geotextil
Innebana	2021-11-20	2	1	3	8	5	9	7	12	10	11	6			Lokal											Aldrig	Ofta	Vet ej	Schaktning						Trämaterial		Natursand/grus												Dränering slang/rör
Utebana	2021-11-20	2	1		3	4								Lokal	Lokal											<4 ggr /år	Aldrig	Vet ej	Schaktning	Natursand								Stenmjöl								Bärlager av krossmaterial
Utebana	2021-01-10	1	2	7	10	4	3	11	5	6	8	9		Lokal	Regional	Lokal	Lokal	Lokal	Lokal	Lokal	Lokal	Lokal	Lokal	Lokal		<4 ggr /år	Ibland	Vet ej	Vet ej	Natursand							Natursand/grus
Innebana	41 - 60	2	1											Regional	Lokal											<4 ggr /år	Ibland	Ja	Dränering						Trämaterial
Innebana	41 - 60	3	1			2								Lokal	Lokal				Lokal							<4 ggr /år	Alltid	Vet ej	Vet ej							Annat
Utebana	2021-11-20	1	2		3																					<4 ggr /år	Ibland	Vet ej	Vet ej	Natursand
Utebana	2021-01-10	1	2		3				4		5			Regional	Regional											<4 ggr /år	Ibland		Schaktning		Krossmaterial (stenmjöl)								Bärlager av krossmaterial					Natursand/grus
Utebana	2021-01-10	1	2											Lokal	Lokal											<4 ggr /år	Alltid	Vet ej	Schaktning		Krossmaterial (stenmjöl)						Natursand/grus
Innebana	21 - 40	1	2											Nationell	Nationell											9-20 ggr/å	Aldrig	Ja	Vet ej	Natursand		Fiber						Stenmjöl
Innebana	2021-11-20	2	1											Regional	Regional											<4 ggr /år	Ibland	Nej	Schaktning		Krossmaterial (stenmjöl)				Trämaterial		Natursand/grus
Innebana	2021-01-10	2	1		3				4																	<4 ggr /år	Ibland	Nej	Schaktning	Natursand									Bärlager av krossmaterial
Utebana	2021-01-10							1						Lokal	Regional											<4 ggr /år	Ofta	Nej	Schaktning	Natursand							Natursand/grus
Innebana	21 - 40	2	1		4		3	5						Regional	Regional											5-9ggr/år	Ibland	Vet ej	Schaktning	Natursand					Trämaterial			Stenmjöl
Innebana	2021-01-10	2	1												Lokal											5-9ggr/år	Ibland	Vet ej	Vet ej	Natursand		Fiber						Stenmjöl		Gummi	Markduk/geotextil
Innebana	41 - 60	1	1				7							Regional												Aldrig	Aldrig	Nej	Vet ej	Natursand					Trämaterial								Annat
Innebana	41 - 60	2	1				3							Lokal	Regional											<4 ggr /år	Ibland	Ja	Dränering	Natursand								Stenmjöl										Markduk/geotextil
Innebana	2021-01-10	1	2	4				3						Regional	Lokal											5-9ggr/år	Ibland	Vet ej	Vet ej	Natursand
Innebana	81 eller fler		1	6	4	5	3	7	8	9	10	11		Lokal	Regional											<4 ggr /år	Ibland	Ja	Schaktning			Fiber				Annat					Markduk/geotextil						Gummi
Innebana	21 - 40	2	1											Regional	Regional											9-20 ggr/å	Ofta	Nej	Schaktning	Natursand					Trämaterial		Natursand/grus	Stenmjöl
Innebana	2021-01-10	2	1			12		11						Lokal	Lokal											<4 ggr /år	Ibland	Nej	Vet ej						Trämaterial								Annat
Innebana	21 - 40	1	2	12	10			8						Regional	Regional											<4 ggr /år	Ofta	Nej	Dränering	Natursand		Fiber						Stenmjöl								Bärlager av krossmaterial			Dränering slang/rör
Innebana	2021-01-10	2	1											Lokal	Regional											5-9ggr/år	Ibland	Ja	Dränering			Fiber				Annat		Stenmjöl										Markduk/geotextil
Innebana	2021-11-20	2	1																							<4 ggr /år	Ibland	Vet ej	Vet ej	Natursand					Trämaterial			Stenmjöl
Innebana	2021-11-20	1	2						3					Nationell	Regional											9-20 ggr/å	Ibland	Ja	Schaktning			Fiber						Stenmjöl						Natursand/grus		Bärlager av krossmaterial
Innebana	62 - 80	2	1												Lokal											<4 ggr /år	Aldrig	Vet ej	Vet ej	Natursand							Natursand/grus	Stenmjöl							Stenmjöl
Innebana	62 - 80	2	1	3										Lokal	Lokal	Lokal										5-9ggr/år	Ibland	Nej	Dränering	Natursand					Trämaterial		Natursand/grus											Markduk/geotextil
Utebana	41 - 60	1	4	3	2							5		Nationell	Nationell				Nationell							>20 ggr/år	Ofta	Vet ej	Schaktning	Natursand							Natursand/grus									Bärlager av krossmaterial
Innebana	2021-11-20		1			7		10			12	12		Regional	Lokal											<4 ggr /år	Alltid	Vet ej	Vet ej	Natursand								Stenmjöl
Innebana	2021-01-10	2	1	3	4									Lokal	Lokal											5-9ggr/år	Ofta	Nej	Schaktning			Fiber						Stenmjöl									Gummi
Utebana	2021-01-10	1	2		3																					Aldrig	Aldrig	Nej	Vet ej	Natursand
Innebana	81 eller fler	2	1				3							Regional	Regional					Regio						9-20 ggr/å	Ofta	Nej	Schaktning									Stenmjöl								Bärlager av krossmaterial
Innebana	2021-01-10	2	1											Lokal	Lokal											<4 ggr /år	Ofta	Nej	Dränering	Natursand					Trämaterial				Bärlager av krossmaterial		Markduk/geotextil
Utebana	2021-11-20	2	1	5					3		4			Lokal	Regional											5-9ggr/år	Aldrig	Vet ej	Schaktning		Krossmaterial (stenmjöl)						Natursand/grus									Bärlager av krossmaterial
Innebana	62 - 80	1	2	3										Regional	Nationell	Lokal										5-9ggr/år		Ja	Schaktning	Natursand					Trämaterial								Annat		Stenmjöl
Innebana	2021-01-10	6	1				11							Lokal	Regional											5-9ggr/år	Ibland	Vet ej	Vet ej						Trämaterial
Utebana	41 - 60	2	1											Lokal	Lokal											9-20 ggr/å	Ibland	Vet ej	Vet ej	Natursand					Trämaterial
Utebana	41 - 60	2	3	1										Lokal	Lokal	Elit										<4 ggr /år	Ibland	Nej	Schaktning	Natursand					Trämaterial
Utebana	81 eller fler	11	12			1	2							Regional	Regional											5-9ggr/år	Ibland	Nej	Schaktning	Natursand					Trämaterial			Stenmjöl
Innebana	62 - 80	1	2											Elit	Nationell											9-20 ggr/å	Aldrig	Ja	Vet ej			Fiber						Stenmjöl
Utebana	2021-11-20	2	1											Regional	Regional											<4 ggr /år	Ofta	Vet ej	Schaktning	Natursand									Bärlager av krossmaterial
Utebana	41 - 60	2	3	1	5	4		6						Lokal	Lokal	Regio										5-9ggr/år	Ofta	Vet ej	Vet ej	Natursand					Trämaterial
Utebana	62 - 80	2	1			12								Lokal	Regional											5-9ggr/år	Ibland	Ja	Schaktning	Natursand		Fiber						Stenmjöl								Bärlager av krossmaterial
Utebana	41 - 60	2	1		4	5	6								Lokal											5-9ggr/år	Alltid	Ja	Vet ej	Natursand								Stenmjöl								Bärlager av krossmaterial
Utebana	62 - 80	2	1		3									Lokal	Lokal											5-9ggr/år	Ibland	Nej	Vet ej	Natursand					Trämaterial			Stenmjöl
Utebana	81 eller fler	4	1		10	9		7						Nationell	Nationell						Elit					5-9ggr/år	Ofta	Ja	Dränering	Natursand		Fiber						Stenmjöl								Bärlager av krossmaterial
Utebana	21 - 40		1		10									Nationell	Nationell		Regional									9-20 ggr/å	Ibland	Nej	Schaktning	Natursand					Trämaterial			Stenmjöl								Bärlager av krossmaterial
Utebana	21 - 40	3	1	2		4									Lokal											<4 ggr /år	Aldrig	Ja	Schaktning	Natursand	Krossmaterial (stenmjöl)					Annat	Natursand/grus
Utebana	2021-01-10	2	3	1										Regional		Inter										<4 ggr /år	Ibland	Nej	Schaktning		Krossmaterial (stenmjöl)												Annat
Utebana	81 eller fler	2	1		3	4								Nationell	Regional		Nationel									<4 ggr /år	Alltid	Nej	Vet ej	Natursand								Stenmjöl										Markduk/geotextil
Utebana	2021-01-10	1	2		3		4							Lokal	Lokal											<4 ggr /år	Aldrig	Nej	Schaktning				Gummi				Natursand/grus	Stenmjöl											Dränering slang/rör
Utebana	21 - 40	2	1											Regional	Nationell											<4 ggr /år	Ofta	Nej	Dränering	Natursand					Trämaterial		Natursand/grus								Stenmjöl
Utebana	21 - 40	3	1		2	9																				Aldrig	Aldrig	Nej	Schaktning																	Bärlager av krossmaterial
Utebana	41 - 60	3	1		4	6	2	5						Lokal	Lokal					Natio						<4 ggr /år	Ofta	Nej	Schaktning	Natursand					Trämaterial		Natursand/grus
Innebana	41 - 60	2	1											Regional	Nationell											5-9ggr/år	Ofta	Nej	Schaktning						Trämaterial		Natursand/grus	Stenmjöl							Stenmjöl
Utebana	21 - 40	2	1											Lokal	Regional											<4 ggr /år	Ibland	Vet ej	Vet ej
Innebana	81 eller fler	2	1											Regional	Regional											9-20 ggr/å	Alltid	Ja	Schaktning	Natursand	Krossmaterial (stenmjöl)				Trämaterial			Stenmjöl								Bärlager av krossmaterial
Utebana	2021-11-20	1	2	3										Regional	Nationell											5-9ggr/år	Ibland	Nej	Schaktning	Natursand	Krossmaterial (stenmjöl)	Fiber
Innebana	21 - 40	2	1											Regional	Nationell											5-9ggr/år	Aldrig	Ja	Dränering	Natursand		Fiber							Bärlager av krossmaterial		Markduk/geotextil					Bärlager av krossmaterial
Innebana	62 - 80	2	1	3										Nationell	Nationell	Natio										9-20 ggr/å	Aldrig	Ja	Schaktning	Natursand		Fiber						Stenmjöl								Bärlager av krossmaterial
Innebana	41 - 60	2	1											Nationell	Nationell											9-20 ggr/å	Ibland	Nej	Schaktning			Fiber						Stenmjöl						Natursand/grus
Utebana	21 - 40	2	1			3																				Aldrig	Aldrig	Vet ej	Vet ej		Krossmaterial (stenmjöl)									Gummi
Utebana	41 - 60	2	1											Regional	Regional											5-9ggr/år	Ibland	Vet ej	Vet ej	Natursand					Trämaterial				Bärlager av krossmaterial
Utebana	21 - 40	2	1			3								Nationell	Regional											<4 ggr /år	Ibland	Vet ej	Vet ej	Natursand							Natursand/grus								Stenmjöl
Innebana	21 - 40	1	2		3	5		6						Regional	Lokal								Regional			<4 ggr /år	Ibland	Nej	Schaktning			Fiber						Stenmjöl										Markduk/geotextil
Utebana	41 - 60	2	1	3		7	9	6	10		11	12		Regional	Regional											<4 ggr /år	Ibland	Vet ej	Dränering		Krossmaterial (stenmjöl)				Trämaterial				Bärlager av krossmaterial
Utebana	2021-01-10	2	1	3			4							Regional	Nationell	Lokal										5-9ggr/år	Ibland	Nej	Schaktning	Natursand							Natursand/grus
Utebana	2021-01-10		1																							<4 ggr /år	Aldrig	Nej	Schaktning	Natursand								Stenmjöl
Innebana	81 eller fler	2	1											Lokal	Regional											<4 ggr /år	Ibland	Nej	Dränering	Natursand					Trämaterial			Stenmjöl								Bärlager av krossmaterial
Utebana	2021-01-10	1	2											Regional	Lokal											5-9ggr/år	Ibland	Nej	Dränering	Natursand								Stenmjöl								Bärlager av krossmaterial
Innebana	21 - 40	1	2				3	4						Nationell	Nationell											Aldrig	Alltid	Nej	Vet ej						Trämaterial		Natursand/grus
Utebana	2021-11-20	2	1	12	5	8	6	4	7	11	10	9		Regional	Regional											5-9ggr/år	Ibland	Nej	Schaktning	Natursand								Stenmjöl								Bärlager av krossmaterial
Utebana	21 - 40			1										Regional	Regional	Natio										<4 ggr /år	Ibland	Nej	Dränering						Trämaterial		Natursand/grus								Stenmjöl
Utebana	21 - 40	2	1			5								Regional	Regional											5-9ggr/år	Ofta	Nej	Vet ej						Trämaterial		Natursand/grus
Innebana	21 - 40	2	1			3								Regional	Regional											<4 ggr /år	Ibland	Nej	Schaktning	Natursand					Trämaterial			Stenmjöl								Bärlager av krossmaterial
Utebana	21 - 40	2	1											Lokal	Lokal											9-20 ggr/å	Ibland		Schaktning	Natursand								Stenmjöl										Markduk/geotextil
Utebana	2021-11-20	1	2											Lokal	Lokal											5-9ggr/år	Aldrig	Ja	Schaktning	Natursand		Fiber						Stenmjöl										Markduk/geotextil
Innebana	62 - 80	2	1		5	3		4	6		7			Regional	Regional		Regional									Aldrig	Alltid	Nej	Vet ej	Natursand
Utebana	81 eller fler	2	1	3	6	5	11	4	8	9	10	7		Lokal	Lokal											Aldrig	Aldrig	Ja	Vet ej
Utebana	41 - 60	2	1	3	7	9	8	10	12					Lokal	Regional					Lokal						<4 ggr /år	Ofta	Nej	Dränering						Trämaterial		Natursand/grus
Innebana	21 - 40	2	1			4			3						Regional											9-20 ggr/å	Aldrig	Nej	Schaktning	Natursand					Trämaterial			Stenmjöl								Bärlager av krossmaterial
Innebana	21 - 40	2	1			3	4	5						Lokal	Lokal				Lokal	Lokal						5-9ggr/år	Ibland	Nej	Vet ej		Krossmaterial (stenmjöl)				Trämaterial				Bärlager av krossmaterial
Utebana	2021-01-10	1	2				3							Regional	Regional											<4 ggr /år	Aldrig	Vet ej	Schaktning	Natursand
Innebana	41 - 60	2	1	3	4	5	6	7						Lokal	Regional											>20 ggr/år	Aldrig	Nej	Schaktning	Natursand					Trämaterial								Annat			Bärlager av krossmaterial
Innebana	2021-01-10	1	2								3																Aldrig	Nej	Schaktning	Natursand							Natursand/grus							Natursand/grus
Utebana	41 - 60	6	1											Lokal	Regional											5-9ggr/år	Ibland	Nej	Schaktning						Trämaterial			Stenmjöl								Bärlager av krossmaterial
Innebana	2021-01-10	1	2											Regional	Regional											9-20 ggr/å	Ibland	Ja	Dränering							Annat		Stenmjöl
Innebana	81 eller fler	1	2											Nationell	Regional											5-9ggr/år	Ibland	Nej	Vet ej	Natursand					Trämaterial			Stenmjöl								Bärlager av krossmaterial
Innebana	2021-11-20	1	2											Nationell	Regional											5-9ggr/år	Ibland	Ja	Vet ej
Innebana	2021-01-10	1	2											Regional	Regional											5-9ggr/år	Aldrig	Vet ej	Schaktning	Natursand
Innebana	2021-11-20	1	2	4					3					Regional	Regional								Regional			5-9ggr/år	Ibland	Vet ej	Dränering	Natursand					Trämaterial				Bärlager av krossmaterial		Markduk/geotextil	Dränering slang/rör
Innebana	81 eller fler	1	3											Regional	Nationell											Aldrig	Ofta	Ja	Schaktning		Krossmaterial (stenmjöl)							Stenmjöl						Natursand/grus
Utebana	21 - 40	2	1											Lokal	Lokal											5-9ggr/år	Ibland	Nej	Schaktning						Trämaterial		Natursand/grus								Stenmjöl
Utebana	2021-01-10	2	1						3		4				Lokal											5-9ggr/år	Ibland	Nej			Krossmaterial (stenmjöl)										Markduk/geotextil
Innebana	81 eller fler	1	2								12			Elit	Elit									Elit		>20 ggr/år	Alltid	Ja				Fiber							Bärlager av krossmaterial
Utebana	21 - 40	2	1	7		8		9	11		10	12		Regional	Regional											5-9ggr/år	Ofta	Vet ej	Vet ej						Trämaterial		Natursand/grus								Stenmjöl
Utebana	21 - 40	1	2		10	11	9	8						Nationell	Elit											5-9ggr/år	Aldrig	Nej	Schaktning	Natursand	Krossmaterial (stenmjöl)				Trämaterial		Natursand/grus
Utebana	2021-01-10	1	2		3			4						Lokal	Lokal		Lokal									<4 ggr /år	Ibland	Nej	Schaktning							Annat							Annat
Utebana	2021-01-10	1												Lokal												<4 ggr /år	Ibland	Nej	Vet ej							Annat
Innebana	62 - 80	2	1	5	6	7	8	4	9	10	11	12		Regional	Regional											9-20 ggr/å	Ibland	Ja	Schaktning			Fiber											Annat			Bärlager av krossmaterial		Markduk/geotextil
Utebana	41 - 60	2	1											Regional	Regional											<4 ggr /år	Alltid	Vet ej	Vet ej	Natursand													Annat		Stenmjöl
Innebana	21 - 40	1												Regional												<4 ggr /år	Ibland	Ja	Dränering	Natursand	Krossmaterial (stenmjöl)								Bärlager av krossmaterial		Markduk/geotextil
Utebana	2021-11-20	2	1	3	8	5	9	7	12	10	11	6			Lokal											Aldrig	Ofta	Vet ej	Schaktning						Trämaterial		Natursand/grus												Dränering slang/rör
Innebana	2021-11-20	2	1		3	4								Lokal	Lokal											<4 ggr /år	Aldrig	Vet ej	Schaktning	Natursand								Stenmjöl								Bärlager av krossmaterial
Utebana	2021-01-10	1	2	7	10	4	3	11	5	6	8	9		Lokal	Regional	Lokal	Lokal	Lokal	Lokal	Lokal	Lokal	Lokal	Lokal	Lokal		<4 ggr /år	Ibland	Vet ej	Vet ej	Natursand							Natursand/grus
Utebana	41 - 60	2	1											Regional	Lokal											<4 ggr /år	Ibland	Ja	Dränering						Trämaterial
Utebana	2021-01-10	1	2		3				4		5			Regional	Regional											<4 ggr /år	Ibland		Schaktning		Krossmaterial (stenmjöl)								Bärlager av krossmaterial					Natursand/grus
Innebana	21 - 40	1	2											Nationell	Nationell											9-20 ggr/å	Aldrig	Ja	Vet ej	Natursand		Fiber						Stenmjöl
Utebana	2021-11-20	2	1											Regional	Regional											<4 ggr /år	Ibland	Nej	Schaktning		Krossmaterial (stenmjöl)				Trämaterial		Natursand/grus
Utebana	21 - 40	2	1		4		3	5						Regional	Regional											5-9ggr/år	Ibland	Vet ej	Schaktning	Natursand					Trämaterial			Stenmjöl
Utebana	2021-01-10	2	1												Lokal											5-9ggr/år	Ibland	Vet ej	Vet ej	Natursand		Fiber						Stenmjöl		Gummi	Markduk/geotextil
Utebana	41 - 60	1	1				7							Regional												Aldrig	Aldrig	Nej	Vet ej	Natursand					Trämaterial								Annat
Utebana	41 - 60	2	1				3							Lokal	Regional											<4 ggr /år	Ibland	Ja	Dränering	Natursand								Stenmjöl										Markduk/geotextil
Utebana	2021-01-10	1	2	4				3						Regional	Lokal											5-9ggr/år	Ibland	Vet ej	Vet ej	Natursand
Utebana	81 eller fler		1	6	4	5	3	7	8	9	10	11		Lokal	Regional											<4 ggr /år	Ibland	Ja	Schaktning			Fiber				Annat					Markduk/geotextil						Gummi
Utebana	21 - 40	2	1											Regional	Regional											9-20 ggr/å	Ofta	Nej	Schaktning	Natursand					Trämaterial		Natursand/grus	Stenmjöl
Utebana	2021-01-10	2	1			12		11						Lokal	Lokal											<4 ggr /år	Ibland	Nej	Vet ej						Trämaterial								Annat
Utebana	21 - 40	1	2	12	10			8						Regional	Regional											<4 ggr /år	Ofta	Nej	Dränering	Natursand		Fiber						Stenmjöl								Bärlager av krossmaterial			Dränering slang/rör
Utebana	2021-01-10	2	1											Lokal	Regional											5-9ggr/år	Ibland	Ja	Dränering			Fiber				Annat		Stenmjöl										Markduk/geotextil
Innebana	2021-11-20	1	2						3					Nationell	Regional											9-20 ggr/å	Ibland	Ja	Schaktning			Fiber						Stenmjöl						Natursand/grus		Bärlager av krossmaterial
Utebana	62 - 80	2	1												Lokal											<4 ggr /år	Aldrig	Vet ej	Vet ej	Natursand							Natursand/grus	Stenmjöl							Stenmjöl
Utebana	62 - 80	2	1	3										Lokal	Lokal	Lokal										5-9ggr/år	Ibland	Nej	Dränering	Natursand					Trämaterial		Natursand/grus											Markduk/geotextil
Innebana	41 - 60	1	4	3	2							5		Nationell	Nationell				Nationell							>20 ggr/år	Ofta	Vet ej	Schaktning	Natursand							Natursand/grus									Bärlager av krossmaterial
Utebana	2021-01-10	2	1	3	4									Lokal	Lokal											5-9ggr/år	Ofta	Nej	Schaktning			Fiber						Stenmjöl									Gummi
Utebana	2021-01-10	1	2		3																					Aldrig	Aldrig	Nej	Vet ej	Natursand
Utebana	81 eller fler	2	1				3							Regional	Regional					Regio						9-20 ggr/å	Ofta	Nej	Schaktning									Stenmjöl								Bärlager av krossmaterial
Utebana	2021-01-10	2	1											Lokal	Lokal											<4 ggr /år	Ofta	Nej	Dränering	Natursand					Trämaterial				Bärlager av krossmaterial		Markduk/geotextil
Innebana	2021-11-20	2	1	5					3		4			Lokal	Regional											5-9ggr/år	Aldrig	Vet ej	Schaktning		Krossmaterial (stenmjöl)						Natursand/grus									Bärlager av krossmaterial
Innebana	62 - 80	1	2	3										Regional	Nationell	Lokal										5-9ggr/år		Ja	Schaktning	Natursand					Trämaterial								Annat		Stenmjöl
Utebana	2021-01-10	6	1				11							Lokal	Regional											5-9ggr/år	Ibland	Vet ej	Vet ej						Trämaterial
[truncated: 121 more columns]

## Sheet: data suppleexplanations
	The SAS System
	The CONTENTS Procedure
	Data Set Name	WORK.TEST	Observations	656
	Member Type	DATA	Variables	170
	Engine	V9	Indexes	0
	Created	06/18/2018 12:57:07	Observation Length	1568
	Last Modified	06/18/2018 12:57:07	Deleted Observations	0
	Protection		Compressed	NO
	Data Set Type		Sorted	NO
	Label
	Data Representation	WINDOWS_64
	Encoding	wlatin1 Western (Windows)
	Engine/Host Dependent Information
	Data Set Page Size	126976
	Number of Data Set Pages	9
	First Data Page	1
	Max Obs per Page	80
	Obs in First Data Page	64
	Number of Data Set Repairs	0
	ExtendObsCounter	YES
	Filename	C:\Users\egenvall\AppData\Local\Temp\SAS Temporary Files\_TD6676_SLU012428_\test.sas7bdat
	Release Created	9.0401M3
	Host Created	X64_7PRO
	Alphabetic List of Variables and Attributes
	#	Variable	Type	Len	Format	Informat	Label
	1	Bana_1_	Char	8	$8.	$8.	Bana 1:	Indoor-outdoor		Innebana=indoor, Utebana=outdoor
	2	Bana_1_Antal_dagliga_pass_p__ban	Char	18	$18.	$18.	Bana 1:Antal dagliga pass på banan i genomsnitt (en häst 45-60mi	Number of daily sessions on the arena				general about the data
	3	Bana_1_Vilka_discipliner_represe	Char	2	$2.	$2.	Bana 1:Vilka discipliner representeras på anläggningen? (Rangord	Discipline represented and rank	showjumping			Ja=yes, no=nej
	4	Bana_1_Vilka_discipliner_repres0	Char	2	$2.	$2.	Bana 1:Vilka discipliner representeras på anläggningen? (Rangor1		dressage			1,0 or 1,' '	the one with 1 has it, the other dont
	5	Bana_1_Vilka_discipliner_repres1	Char	2	$2.	$2.	Bana 1:Vilka discipliner representeras på anläggningen? (Rangor2		eventing			a number of variables are duplicates, or variants
	6	Bana_1_Vilka_discipliner_repres2	Char	2	$2.	$2.	Bana 1:Vilka discipliner representeras på anläggningen? (Rangor3		driving
	7	Bana_1_Vilka_discipliner_repres3	Char	2	$2.	$2.	Bana 1:Vilka discipliner representeras på anläggningen? (Rangor4		voltige
	8	Bana_1_Vilka_discipliner_repres4	Char	2	$2.	$2.	Bana 1:Vilka discipliner representeras på anläggningen? (Rangor5		working euitation
	9	Bana_1_Vilka_discipliner_repres5	Char	2	$2.	$2.	Bana 1:Vilka discipliner representeras på anläggningen? (Rangor6		gymkhana
	10	Bana_1_Vilka_discipliner_repres6	Char	2	$2.	$2.	Bana 1:Vilka discipliner representeras på anläggningen? (Rangor7		western
	11	Bana_1_Vilka_discipliner_repres7	Char	2	$2.	$2.	Bana 1:Vilka discipliner representeras på anläggningen? (Rangor8		reining
	12	Bana_1_Vilka_discipliner_repres8	Char	2	$2.	$2.	Bana 1:Vilka discipliner representeras på anläggningen? (Rangor9		icelandic
	13	Bana_1_Vilka_discipliner_repres9	Char	2	$2.	$2.	Bana 1:Vilka discipliner representeras på anläggningen? (Rango10		endurance
	14	Bana_1_Vilka_discipliner_repre10	Char	2	$2.	$2.	Bana 1:Vilka discipliner representeras på anläggningen? (Rango11
	15	Bana_1_Om_t_vlingar_arrangeras_p	Char	9	$9.	$9.	Bana 1:Om tävlingar arrangeras på anläggningen - vilken högsta n	If competitions are arranged- what is the discipline	showjumping	Elit=elite
	16	Bana_1_Om_t_vlingar_arrangeras_0	Char	9	$9.	$9.	Bana 1:Om tävlingar arrangeras på anläggningen - vilken högsta 1		dressage	regional=regional
	17	Bana_1_Om_t_vlingar_arrangeras_1	Char	5	$5.	$5.	Bana 1:Om tävlingar arrangeras på anläggningen - vilken högsta 2		eventing	Lokal=locale
	18	Bana_1_Om_t_vlingar_arrangeras_2	Char	8	$8.	$8.	Bana 1:Om tävlingar arrangeras på anläggningen - vilken högsta 3		driving	Nationellt=national
	19	Bana_1_Om_t_vlingar_arrangeras_3	Char	9	$9.	$9.	Bana 1:Om tävlingar arrangeras på anläggningen - vilken högsta 4		endurance	Internationsl=internationell
	20	Bana_1_Om_t_vlingar_arrangeras_4	Char	14	$14.	$14.	Bana 1:Om tävlingar arrangeras på anläggningen - vilken högsta 5		viltige
	21	Bana_1_Om_t_vlingar_arrangeras_5	Char	5	$5.	$5.	Bana 1:Om tävlingar arrangeras på anläggningen - vilken högsta 6		working equitation
	22	Bana_1_Om_t_vlingar_arrangeras_6	Char	9	$9.	$9.	Bana 1:Om tävlingar arrangeras på anläggningen - vilken högsta 7		gymkhana
	23	Bana_1_Om_t_vlingar_arrangeras_7	Char	5	$5.	$5.	Bana 1:Om tävlingar arrangeras på anläggningen - vilken högsta 8		reining
	24	Bana_1_Om_t_vlingar_arrangeras_8	Char	8	$8.	$8.	Bana 1:Om tävlingar arrangeras på anläggningen - vilken högsta 9		western
	25	Bana_1_Om_t_vlingar_arrangeras_9	Char	5	$5.	$5.	Bana 1:Om tävlingar arrangeras på anläggningen - vilken högsta10		icelandic horse competition
	26	Bana_1_Om_t_vlingar_arrangeras10	Char	14	$14.	$14.	Bana 1:Om tävlingar arrangeras på anläggningen - vilken högsta11
	27	Bana_1_Hur_ofta_h_lls_t_vlingar_	Char	10	$10.	$10.	Bana 1:Hur ofta hålls tävlingar på underlaget?	How often are competitions held on the arena
	28	Bana_1_Anv_nds_underlaget_som_up	Char	6	$6.	$6.	Bana 1:Används underlaget som uppvärmning till tävlingar?	Is the arena used for warm-up?
	29	Bana_1_Anlitades_n_got_ridbaneun	Char	6	$6.	$6.	Bana 1:Anlitades något ridbaneunderlagsföretag vid konstruktione	Was a company recruited for the construction of the arena	Ja=yes, no=nej
	30	Bana_1_Skedde_n_gon_form_av_mark	Char	10	$10.	$10.	Bana 1:Skedde någon form av markberedning då banan ursprungligen	Was the ground prepared before making the arena?
	31	Bana_1_Topplagrets_inneh_ll_Natu	Char	9	$9.	$9.	Bana 1:Topplagrets innehåll:Natursand	Top-layer content	nature sand
	32	Bana_1_Topplagrets_inneh_ll_Kros	Char	24	$24.	$24.	Bana 1:Topplagrets innehåll:Krossmaterial (stenmjöl)		crush material
	33	Bana_1_Topplagrets_inneh_ll_Fibe	Char	5	$5.	$5.	Bana 1:Topplagrets innehåll:Fiber		fibre
	34	Bana_1_Topplagrets_inneh_ll_Gumm	Char	5	$5.	$5.	Bana 1:Topplagrets innehåll:Gummi		rubber
	35	Bana_1_Topplagrets_inneh_ll_Waxa	Char	10	$10.	$10.	Bana 1:Topplagrets innehåll:Waxad sand		waxed sand
	36	Bana_1_Topplagrets_inneh_ll_Tr_m	Char	11	$11.	$11.	Bana 1:Topplagrets innehåll:Trämaterial		wood
	37	Bana_1_Topplagrets_inneh_ll_Anna	Char	5	$5.	$5.	Bana 1:Topplagrets innehåll:Annat		other
	38	Bana_1_Lager_2_inneh_ll_Natursan	Char	14	$14.	$14.	Bana 1:Lager 2 innehåll:Natursand/grus	Layer 2 content	nature sand
	39	Bana_1_Lager_2_inneh_ll_Stenmj_l	Char	8	$8.	$8.	Bana 1:Lager 2 innehåll:Stenmjöl		stone meel
	40	Bana_1_Lager_2_inneh_ll_B_rlager	Char	25	$25.	$25.	Bana 1:Lager 2 innehåll:Bärlager av krossmaterial		crushed material
	41	Bana_1_Lager_2_inneh_ll_Gummi	Char	5	$5.	$5.	Bana 1:Lager 2 innehåll:Gummi		rubber
	42	Bana_1_Lager_2_inneh_ll_Markduk_	Char	17	$17.	$17.	Bana 1:Lager 2 innehåll:Markduk/geotextil		geotexttile
	43	Bana_1_Lager_2_inneh_ll_Dr_nerin	Char	19	$19.	$19.	Bana 1:Lager 2 innehåll:Dränering slang/rör		drainage- hose
	44	Bana_1_Lager_2_inneh_ll_Annat	Char	5	$5.	$5.	Bana 1:Lager 2 innehåll:Annat		other
	45	Bana_1_Lager_3_inneh_ll_Natursan	Char	14	$14.	$14.	Bana 1:Lager 3 innehåll:Natursand/grus	Layer 3 content	nature sand
	46	Bana_1_Lager_3_inneh_ll_Stenmj_l	Char	8	$8.	$8.	Bana 1:Lager 3 innehåll:Stenmjöl		stone meel
	47	Bana_1_Lager_3_inneh_ll_B_rlager	Char	25	$25.	$25.	Bana 1:Lager 3 innehåll:Bärlager av krossmaterial		crushed material
	48	Bana_1_Lager_3_inneh_ll_Gummi	Char	5	$5.	$5.	Bana 1:Lager 3 innehåll:Gummi		rubber
	49	Bana_1_Lager_3_inneh_ll_Markduk_	Char	17	$17.	$17.	Bana 1:Lager 3 innehåll:Markduk/geotextil		geotexttile
	50	Bana_1_Lager_3_inneh_ll_Dr_nerin	Char	19	$19.	$19.	Bana 1:Lager 3 innehåll:Dränering slang/rör		drainage- hose
	51	Bana_1_Lager_3_inneh_ll_Annat	Char	5	$5.	$5.	Bana 1:Lager 3 innehåll:Annat		other
	52	Bana_1_Lager_4_inneh_ll_Natursan	Char	14	$14.	$14.	Bana 1:Lager 4 innehåll:Natursand/grus	Layer 4 content	nature sand
	53	Bana_1_Lager_4_inneh_ll_Stenmj_l	Char	8	$8.	$8.	Bana 1:Lager 4 innehåll:Stenmjöl		stone meel
	54	Bana_1_Lager_4_inneh_ll_B_rlager	Char	25	$25.	$25.	Bana 1:Lager 4 innehåll:Bärlager av krossmaterial		crushed material
	55	Bana_1_Lager_4_inneh_ll_Gummi	Char	5	$5.	$5.	Bana 1:Lager 4 innehåll:Gummi		rubber
	56	Bana_1_Lager_4_inneh_ll_Markduk_	Char	17	$17.	$17.	Bana 1:Lager 4 innehåll:Markduk/geotextil		geotexttile
	57	Bana_1_Lager_4_inneh_ll_Dr_nerin	Char	19	$19.	$19.	Bana 1:Lager 4 innehåll:Dränering slang/rör		drainage- hose
	58	Bana_1_Lager_4_inneh_ll_Annat	Char	5	$5.	$5.	Bana 1:Lager 4 innehåll:Annat		other
	59	Bana_1_Lager_5_inneh_ll_Natursan	Char	14	$14.	$14.	Bana 1:Lager 5 innehåll:Natursand/grus	Layer 5 content	nature sand
	60	Bana_1_Lager_5_inneh_ll_Stenmj_l	Char	8	$8.	$8.	Bana 1:Lager 5 innehåll:Stenmjöl		stone meel
	61	Bana_1_Lager_5_inneh_ll_B_rlager	Char	25	$25.	$25.	Bana 1:Lager 5 innehåll:Bärlager av krossmaterial		crushed material
	62	Bana_1_Lager_5_inneh_ll_Gummi	Char	1	$1.	$1.	Bana 1:Lager 5 innehåll:Gummi		rubber
	63	Bana_1_Lager_5_inneh_ll_Markduk_	Char	17	$17.	$17.	Bana 1:Lager 5 innehåll:Markduk/geotextil		geotexttile
	64	Bana_1_Lager_5_inneh_ll_Dr_nerin	Char	19	$19.	$19.	Bana 1:Lager 5 innehåll:Dränering slang/rör		drainage- hose
	65	Bana_1_Lager_5_inneh_ll_Annat	Char	5	$5.	$5.	Bana 1:Lager 5 innehåll:Annat		other
	66	Bana_1_Anv_ndes_siktkurvor_eller	Char	6	$6.	$6.	Bana 1:Användes siktkurvor eller andra analyser vid beställning	Were sieve curves used?
	67	Bana_1_Finns_det_en_ansvarig_f_r	Char	3	$3.	$3.	Bana 1:Finns det en ansvarig för banunderlaget (dvs som bestämme	Is there a person responsible for the arena
	68	Bana_1_Vilken_typ_av_underh_ll_g	Char	16	$16.	$16.	Bana 1:Vilken typ av underhåll genomförs på banan och hur ofta g	Maintenance of the arena	dragging
	69	Bana_1_Vilken_typ_av_underh_ll_0	Char	16	$16.	$16.	Bana 1:Vilken typ av underhåll genomförs på banan och hur ofta 1	whether and how often	shallow harrowing
	70	Bana_1_Vilken_typ_av_underh_ll_1	Char	16	$16.	$16.	Bana 1:Vilken typ av underhåll genomförs på banan och hur ofta 2		deep harrowing
	71	Bana_1_Vilken_typ_av_underh_ll_2	Char	16	$16.	$16.	Bana 1:Vilken typ av underhåll genomförs på banan och hur ofta 3		rollong
	72	Bana_1_Vilken_typ_av_underh_ll_3	Char	16	$16.	$16.	Bana 1:Vilken typ av underhåll genomförs på banan och hur ofta 4		watering
	73	Bana_1_Vilken_typ_av_underh_ll_4	Char	16	$16.	$16.	Bana 1:Vilken typ av underhåll genomförs på banan och hur ofta 5		other
	74	Bana_1_Finns_sprinklersystem_f_r	Char	3	$3.	$3.	Bana 1:Finns sprinklersystem för bevattning?	Are there a sprinkler system for watering?
	75	Bana_1_Vattnas_underlaget_med_ta	Char	3	$3.	$3.	Bana 1:Vattnas underlaget med tank?	Is the surface watered with a tank?
	76	Bana_1_Underlaget_vattnas_manuel	Char	3	$3.	$3.	Bana 1:Underlaget vattnas manuellt	Is the surface manually watered?
	77	Bana_1_Mockas_underlaget_	Char	3	$3.	$3.	Bana 1:Mockas underlaget?	Is manure removed from the surface?
	78	Bana_1_Saltas_underlaget_	Char	3	$3.	$3.	Bana 1:Saltas underlaget?	Is the surface salted?
	79	Bana_1_Hur_ofta_anser_du_att_top	Char	30	$30.	$30.	Bana 1:Hur ofta anser du att topplagrets renovering behöver göra	How often do you think the toplayer needs renovating
	80	Bana_1_Vad_bestod_den_senaste_re	Char	9	$9.	$9.	Bana 1:Vad bestod den senaste renoveringen alternativt nästa pla	What as the constituent of the most recent renovation, either past of just t come	nature sand
	81	Bana_1_Vad_bestod_den_senaste_r0	Char	7	$7.	$7.	Bana 1:Vad bestod den senaste renoveringen alternativt nästa pl1		wood
	82	Bana_1_Vad_bestod_den_senaste_r1	Char	5	$5.	$5.	Bana 1:Vad bestod den senaste renoveringen alternativt nästa pl2		fiber
	83	Bana_1_Vad_bestod_den_senaste_r2	Char	5	$5.	$5.	Bana 1:Vad bestod den senaste renoveringen alternativt nästa pl3		rubber
	84	Bana_1_Vad_bestod_den_senaste_r3	Char	7	$7.	$7.	Bana 1:Vad bestod den senaste renoveringen alternativt nästa pl4		sawdust
	85	Bana_1_Vad_bestod_den_senaste_r4	Char	24	$24.	$24.	Bana 1:Vad bestod den senaste renoveringen alternativt nästa pl5		crushed materials
	86	Bana_1_Ber_knad_ekonomisk_livsl_	Char	15	$15.	$15.	Bana 1:Beräknad ekonomisk livslängd på underlaget# Dvs hur många	What is the estimated duration of the arena?	1-3 years, 4-6 years, 7-9 years, 10-12 years, 13-15 years , longer than 15 years
	87	Bana_1_Vilken__rlig_kostnad_avs_	Char	20	$20.	$20.	Bana 1:Vilken årlig kostnad avsätts för underlaget?	What is the yearly cost allocated to the arena?	0-1000SEK, 1000-5000SEK, 5000-10000SEK, 10000-20000SEK, 30000-40000SEK, 40000-50000SEK, <50000SEK
	88	Bana_1_Planerar_ni_att_deponera_	Char	6	$6.	$6.	Bana 1:Planerar ni att deponera eventuellt utslitet material frå	Are you planning to dispose of the used material?
	89	Bana_1_Anlagd__r12_	Num	8				What year was the arena built?
	90	Bana_1_L_ngd_i_met13_	Num	8				Length of the arena in m
	91	Bana_1_Bredd_i_met14_	Num	8				Width of the arena in m
	92	B1_ridskola15	Char	3			Discipline for the arena	Used at riding school?
	93	B1_comp16	Char	3				Use at competition?
	94	B1_train17	Char	3				Use at training
	95	B1_horseedu18	Char	3				Horse education
	96	B1_house19	Char	3				Horse boarding
	97	B1_else20	Char	3				Something else
	98	B1_d_jump	Num	8				Show jumping
	99	B1_d_dressage	Num	8				Dressage
	100	B1_d_event	Num	8				Eventing
	101	B1_d_driv	Num	8				Driving
	102	B1_d_volt	Num	8				Voltige
	103	B1_d_workeq	Num	8				Gymkhana?
	104	B1_d_gymk	Num	8				Gymkhana?
	105	B1_d_west	Num	8				Westerna?
	106	B1_d_rein	Num	8				Reining
	107	B1_d_isl	Num	8				Iccelandic horse riding?
	108	B1_d_distans	Num	8				Endurance riding
	109	B1_co_jump	Char	9				Show-jumping
	110	B1_co_dressage	Char	9				Dressage riding
	111	B1_co_event	Char	5				Eventing
	112	B1_co_driv	Char	8				Driving
	113	B1_co_volt	Char	9				Voltige
	114	B1_co_workeq	Char	14				Working equitation
	115	B1_co_gymk	Char	5				Gymkhana?
	116	B1_co_west	Char	9				Westerna?
	117	B1_co_rein	Char	5				Reining
	118	B1_co_isl	Char	8				Icelandic horse riding?
	119	B1_co_distans	Char	5				Endurance riding
	120	Bana_1_Topplagrets_tjocklek_i_55	Num	8				Depth of top layer (edited)
	121	Bana_1_Lager_2__tjocklek_i_c64	Num	8				Depth of second layer (edited)
	122	B1_u_sladd124	Char	16				dragging
	123	B1_u_shallharr125	Char	16				shallow harrowing
	124	B1_u_deepharrow126	Char	16				deep harrowing
	125	B1_u_valt127	Char	16				rolling
	126	B1_u_water128	Char	16				watering
	127	B1_u_other129	Char	16				other
	128	Bana_1_Hur_ofta_vanas_under104	Num	8				How often do you water the arena during?
	129	Bana_1_Hur_ofta_vanas_under105	Num	8
	130	Bana_1_Hur_ofta_vanas_under106	Num	8
	131	B1_ren_natursand	Char	9				constitutent used as renovation	nature sand
	132	B1_ren_woodchip	Char	7				woodchip	wood chip
	133	B1_ren_fiber	Char	5					fibre
	134	B1_ren_gummi	Char	5					rubber
	135	B1_ren_sawdust	Char	7					sawdust
	136	B1_ren_stonecrush	Char	24					stonecrush
	137	bana	Char	7
	138	Testbana	Char	9
	139	PADD	Char	11				paddex/mineral in arena
	140	Bana_1_Vilken_verksamhet_bedrivs	Char	3	$3.	$3.	Bana 1:Vilken verksamhet bedrivs på anläggningen?Ridskola	Discipline represented and rank	riding school
	141	Bana_1_Vilken_verksamhet_bedriv0	Char	3	$3.	$3.	Bana 1:Vilken verksamhet bedrivs på anläggningen?Tävlingsverksam		competition
	142	Bana_1_Vilken_verksamhet_bedriv1	Char	3	$3.	$3.	Bana 1:Vilken verksamhet bedrivs på anläggningen?Träningsverksam		training
	143	Bana_1_Vilken_verksamhet_bedriv2	Char	3	$3.	$3.	Bana 1:Vilken verksamhet bedrivs på anläggningen?Utbildning		education
	144	Bana_1_Vilken_verksamhet_bedriv3	Char	3	$3.	$3.	Bana 1:Vilken verksamhet bedrivs på anläggningen?Inackordering		horse boarding
	145	Bana_1_Vilken_verksamhet_bedriv4	Char	3	$3.	$3.	Bana 1:Vilken verksamhet bedrivs på anläggningen?Annat		other
	146	Bana_1_Topplagrets_inneh_ll_Vaxa	Char	10	$10.	$10.	Bana 1:Topplagrets innehåll:Vaxad sand	Top-layer content	waxed sand
	147	Bana_1_Stenmaterialets_dimensi56	Char	22				Particle size
	148	Bana_1_Stenmaterialets_dimensi65	Char	19				Particle size
	149	id	Num	8				id number
	150	Bana_1_Antal_dagliga_pass_p__ba1	Char	18				number of daily sessions on arena
	151	bana_area_i_meter	Num	8				ban_area
	152	paddex	Num	8				paddex/mineral in arena
	153	sand_minerals	Num	8				classified as sand minera
	154	sand_fiber	Num	8				classified as sand fibre
	155	wood	Num	8				classified as wood
	156	synthetic	Num	8				classified as syntethic
	157	rubberground	Num	8				classified as rubberground
	158	grass	Num	8				classified as grass
	159	vetej	Num	8				dont know 1
	160	bantyp	Char	13
	161	sand_minerals1	Num	8				another categorisation of sand mineral
	162	sand_fiber1	Num	8				another categorisation as sand-fibre
	163	synthetic1	Num	8				another categorisation as synthetic
	164	wood_chip1	Num	8				another categorisation as wood chip
	165	grass1	Num	8				another categorisation as grass
	166	vetej1	Num	8				dont know 1
	167	indo	Num	8
	168	outdo	Num	8
	169	markduk	Num	8				geotextile yes/no
	170	sprinkler	Num	8				sprinkler yes/no

## Sheet: data,code for watering figure
Indooor_out	Bana_1_Hur_ofta_vanas_under104	Bana_1_Hur_ofta_vanas_under105	Bana_1_Hur_ofta_vanas_under106	arena type		matlab code						Comments
Utebana				grass		x=readtable('D:\test\FEISE_enkät\delEdit.txt');						code explains which variables which season
Utebana		0	0	grass		close all; %från del.text
Utebana				grass		figure;
Utebana				grass		ine =find(strcmp('Innebana',x.Bana_1_));
Utebana	0	0	0	grass		xin1=x(ine,:);
Utebana	2	5	0	grass		van1=(table2cell(xin1(:,2)));
Utebana				grass		index=find(~cellfun(@isnan,van1)) ;
Utebana				grass		van1kat=xin1(index,5);
Utebana	1.5	3	0	grass		van1=(table2cell(xin1(index,2)));
Utebana				grass
Utebana	0	0	0	grass		%NYTT
Utebana	4	8	0	grass		van11kat=van1kat.bantyp;
Utebana	0	0	0	grass		a=find(strcmp('sand-fibre',van1kat.bantyp));
Utebana	0			grass		van11kat(a,1)={'c'};
Utebana				grass		b=find(strcmp('sand-minerals',van1kat.bantyp));
Innebana	4	12	0	sand-fibre		van11kat(b,1)={'a'};
Innebana	4.5	3	2.5	sand-fibre		c=find(strcmp('synthetic',van1kat.bantyp));
Innebana				sand-fibre		van11kat(c,1)={'d'};
Innebana				sand-fibre		d=find(strcmp('sand-woodchips',van1kat.bantyp));						in the data as this and not as abbreviation below
Innebana	10	30	2	sand-fibre		van11kat(d,1)={'b'};
Innebana	0	0	0	sand-fibre		e=find(strcmp('unclassified',van1kat.bantyp));
Innebana			0	sand-fibre		van11kat(e,1)={'e'};
Innebana	4.5	4.5	0	sand-fibre
Innebana	2	2	0	sand-fibre		tjopp=[van11kat van1kat num2cell(van1)];
Innebana	8	16	2	sand-fibre		sorttjopp=sortrows(tjopp,1);
Innebana	12	12	12	sand-fibre		subplot(3,1,1);
Innebana	10	30	4	sand-fibre
Innebana	30	30	30	sand-fibre		tre=cell2mat(table2cell(sorttjopp(:,3)));
Innebana	4	4	0	sand-fibre		to1=table2cell(sorttjopp(:,2));
Innebana	4	8	0	sand-fibre		boxplot(tre,to1);
Innebana				sand-fibre
Innebana	4	4	4	sand-fibre		text(1,50,num2str(numel(b)));
Innebana	3	20	3	sand-fibre		text(2,50,num2str(numel(d)));
Innebana	8	12	4	sand-fibre		text(3,50,num2str(numel(a)));
Innebana				sand-fibre		text(4,50,num2str(numel(c)));
Innebana	3	6	0	sand-fibre		text(5,50,num2str(numel(e)));
Innebana				sand-fibre
Innebana	0			sand-fibre		xlabel(['Watering frequency summer'])
Innebana	4	4	1	sand-fibre		title(['(A) Indoor arenas']);
Innebana	30	30	0	sand-fibre
Innebana	0.5	3	0	sand-fibre		% van1=cell2mat(table2cell((xin1(:,3))));
Innebana			0	sand-fibre		% index=find(~cellfun(@isempty,table2cell(xin1(:,3))));
Innebana	4	10	1	sand-fibre		% van1kat=xin1(index,5);
Innebana		9		sand-fibre
Innebana	6	1.5	0	sand-fibre
Innebana	10	25	0	sand-fibre		van1=(table2cell(xin1(:,3)));
Innebana		30		sand-fibre		%index=find(~cellfun(@isempty,xin1(:,2))) ;
Innebana	30	30	30	sand-fibre		index=find(~cellfun(@isnan,van1)) ;
Innebana	6.5	9	3	sand-fibre		van1kat=xin1(index,5);
Innebana				sand-fibre		van1=(table2cell(xin1(index,3)));
Innebana	3	3	2	sand-fibre
Innebana		2	0.5	sand-fibre		%NYTT
Innebana	30	30	15	sand-fibre		van11kat=van1kat.bantyp;
Innebana	2	8	0	sand-fibre		a=find(strcmp('sand-fibre',van1kat.bantyp));
Innebana				sand-fibre		van11kat(a,1)={'c'};
Innebana	1	1	1	sand-fibre		b=find(strcmp('sand-minerals',van1kat.bantyp));
Innebana	4	15	4	sand-fibre		van11kat(b,1)={'a'};
Innebana	3	7.5	0	sand-fibre		c=find(strcmp('synthetic',van1kat.bantyp));
Innebana	30	30	15	sand-fibre		van11kat(c,1)={'d'};
Innebana	2	8	1	sand-fibre		d=find(strcmp('sand-woodchips',van1kat.bantyp));
Innebana	20	24	10	sand-fibre		van11kat(d,1)={'b'};
Innebana	8	12	4	sand-fibre		e=find(strcmp('unclassified',van1kat.bantyp));
Innebana				sand-fibre		van11kat(e,1)={'e'};
Innebana	15	25	7.5	sand-fibre
Innebana	15	30	4	sand-fibre		tjopp=[van11kat van1kat num2cell(van1)];
Innebana	8	12	0	sand-fibre		sorttjopp=sortrows(tjopp,1);
Innebana	15		1	sand-fibre		subplot(3,1,2);
Innebana				sand-fibre		tre=cell2mat(table2cell(sorttjopp(:,3)));
Innebana				sand-fibre		en=cell2mat(table2cell(sorttjopp(:,1)));
Innebana	30	30		sand-fibre		to1=table2cell(sorttjopp(:,2));
Innebana	0.5	1	0	sand-fibre		boxplot(tre,to1);
Innebana	4	10	1	sand-fibre		%boxplot(cell2mat(table2cell((sorttjopp(:,3)),sorttjopp(:,2))));
Innebana	20		0	sand-fibre		text(1,50,num2str(numel(b)));
Innebana	60	60	0	sand-fibre		text(2,50,num2str(numel(d)));
Innebana	10	14	0	sand-fibre		text(3,50,num2str(numel(a)));
Innebana	10	15	10	sand-fibre		text(4,50,num2str(numel(c)));
Innebana			4	sand-fibre		text(5,50,num2str(numel(e)));
Innebana	0			sand-fibre
Innebana				sand-fibre		% subplot(3,1,2);
Innebana	10		0	sand-fibre		% boxplot(van1,van1kat);
Innebana	30	30		sand-fibre		ylabel(['times per month'])
Utebana	0		0	sand-fibre		xlabel(['Watering frequency spring/autumn'])
Utebana		30	0	sand-fibre
Utebana	16		0	sand-fibre		% van1=cell2mat(table2cell((xin1(:,4))));
Utebana		5.5	0	sand-fibre		% index=find(~cellfun(@isempty,table2cell(xin1(:,4))));
Utebana	0	4	0	sand-fibre		% % van1=cell2mat(xin1(:,4));
Utebana		6		sand-fibre		% % index=find(~cellfun(@isempty,xin1(:,4)));
Utebana	2	10	0	sand-fibre		% van1kat=xin1(index,5);
Utebana	5	25	0	sand-fibre		%
Utebana			0	sand-fibre
Utebana		20	0	sand-fibre
Utebana		8	0	sand-fibre		van1=(table2cell(xin1(:,4)));
Utebana				sand-fibre		%index=find(~cellfun(@isempty,xin1(:,2))) ;
Utebana	3	8	1	sand-fibre		index=find(~cellfun(@isnan,van1)) ;
Utebana				sand-fibre		van1kat=xin1(index,5);
Utebana		10	0	sand-fibre		van1=(table2cell(xin1(index,4)));
Utebana	7	27	0	sand-fibre
Utebana	6	45	0	sand-fibre
Utebana	1	1		sand-fibre		%NYTT
Utebana				sand-fibre		van11kat=van1kat.bantyp;
Utebana			0	sand-fibre		a=find(strcmp('sand-fibre',van1kat.bantyp));
Utebana		1	0	sand-fibre		van11kat(a,1)={'c'};
Utebana		4		sand-fibre		b=find(strcmp('sand-minerals',van1kat.bantyp));
Utebana			0	sand-fibre		van11kat(b,1)={'a'};
Utebana	1	1	0	sand-fibre		c=find(strcmp('synthetic',van1kat.bantyp));
Utebana	2.5		0	sand-fibre		van11kat(c,1)={'d'};
Utebana	1	4	0	sand-fibre		d=find(strcmp('sand-woodchips',van1kat.bantyp));
Utebana		1		sand-fibre		van11kat(d,1)={'b'};
Utebana		30	0	sand-fibre		e=find(strcmp('unclassified',van1kat.bantyp));
Utebana			0	sand-fibre		van11kat(e,1)={'e'};
Innebana				sand-minerals
Innebana	1	1	0	sand-minerals		tjopp=[van11kat van1kat num2cell(van1)];
Innebana	12	30	0	sand-minerals		sorttjopp=sortrows(tjopp,1);
Innebana	1	11	0	sand-minerals		subplot(3,1,3);
Innebana	20	30	20	sand-minerals		tre=cell2mat(table2cell(sorttjopp(:,3)));
Innebana				sand-minerals		en=cell2mat(table2cell(sorttjopp(:,1)));
Innebana		3	0	sand-minerals		to1=table2cell(sorttjopp(:,2));
Innebana	4	4	4	sand-minerals		boxplot(tre,to1);
Innebana	0		0	sand-minerals		%boxplot(cell2mat(sorttjopp(:,3)),sorttjopp(:,2));
Innebana	3	3	1	sand-minerals
Innebana	9	9	4	sand-minerals		text(1,25,num2str(numel(b)));
Innebana	10	5		sand-minerals		text(2,25,num2str(numel(d)));
Innebana				sand-minerals		text(3,25,num2str(numel(a)));
Innebana	12	8	16	sand-minerals		text(4,25,num2str(numel(c)));
Innebana	4	8		sand-minerals		text(5,25,num2str(numel(e)));
Innebana		30	0	sand-minerals		% subplot(3,1,3);
Innebana	0	0	0	sand-minerals		% boxplot(van1,van1kat);
Innebana	0	0	0	sand-minerals		xlabel(['Watering frequency winter'])
Innebana				sand-minerals
Innebana	0			sand-minerals
Innebana	20		20	sand-minerals
Innebana	4	10	0	sand-minerals		clear all
Innebana	5	8	0	sand-minerals		x=readtable('D:\test\FEISE_enkät\delEditShort.txt');
Innebana	4	10	0	sand-minerals		%close all; %från del.text
Innebana		30	0	sand-minerals		figure;
Innebana				sand-minerals		ine =find(strcmp('Utebana',x.Bana_1_));
Innebana				sand-minerals		xin1=x(ine,:);
Innebana	6	8	0	sand-minerals		van1=(table2cell(xin1(:,2)));
Innebana				sand-minerals		index=find(~cellfun(@isnan,van1)) ;
Innebana	4	7		sand-minerals		van1kat=xin1(index,5);
Innebana				sand-minerals		van1=(table2cell(xin1(index,2)));
Innebana	1	2	1	sand-minerals
Innebana		30		sand-minerals		%NYTT
Innebana	5.5			sand-minerals		van11kat=van1kat.bantyp;
Utebana				sand-minerals		a=find(strcmp('sand-fibre',van1kat.bantyp));
Utebana	0		0	sand-minerals		van11kat(a,1)={'c'};
Utebana	1	4	0	sand-minerals		b=find(strcmp('sand-minerals',van1kat.bantyp));
Utebana		10	0	sand-minerals		van11kat(b,1)={'a'};
Utebana				sand-minerals		c=find(strcmp('synthetic',van1kat.bantyp));
Utebana	0	8	0	sand-minerals		van11kat(c,1)={'d'};
Utebana				sand-minerals		d=find(strcmp('sand-wood',van1kat.bantyp));
Utebana		0.5	0	sand-minerals		van11kat(d,1)={'b'};
Utebana	0	2	0	sand-minerals		e=find(strcmp('grass',van1kat.bantyp));
Utebana	0	7.5	0	sand-minerals		van11kat(e,1)={'e'};
Utebana		4	0	sand-minerals		f=find(strcmp('unclassified',van1kat.bantyp));
Utebana	0	2	0	sand-minerals		van11kat(e,1)={'f'};
Utebana				sand-minerals
Utebana	0	1.5	0	sand-minerals		tjopp=[van11kat van1kat num2cell(van1)];
Utebana	0	5	0	sand-minerals		sorttjopp=sortrows(tjopp,1);
Utebana	0	7	0	sand-minerals		subplot(2,1,1);
Utebana	0			sand-minerals
Utebana				sand-minerals		tre=cell2mat(table2cell(sorttjopp(:,3)));
Utebana		4	0	sand-minerals		to1=table2cell(sorttjopp(:,2));
Utebana				sand-minerals		boxplot(tre,to1);
Utebana	8	15	0	sand-minerals
Utebana	0		0	sand-minerals		text(1,14,num2str(numel(b)));
Utebana	0	0	0	sand-minerals		text(2,14,num2str(numel(d)));
Utebana	0	0	0	sand-minerals		text(3,14,num2str(numel(a)));
Utebana				sand-minerals		text(4,14,num2str(numel(c)));
Utebana				sand-minerals		text(5,14,num2str(numel(e)));
Utebana				sand-minerals		text(6,14,num2str(numel(4)));
Utebana				sand-minerals
Utebana	0		0	sand-minerals		xlabel(['Watering frequency summer'])
Utebana	0		0	sand-minerals		title(['(B) Outdoor arenas']);
Utebana		1	0	sand-minerals
Utebana				sand-minerals		% van1=cell2mat(table2cell((xin1(:,3))));
Utebana	0	0	0	sand-minerals		% index=find(~cellfun(@isempty,table2cell(xin1(:,3))));
Utebana				sand-minerals		% van1kat=xin1(index,5);
Utebana				sand-minerals
Utebana				sand-minerals
Utebana			0	sand-minerals		van1=(table2cell(xin1(:,3)));
Utebana				sand-minerals		%index=find(~cellfun(@isempty,xin1(:,2))) ;
Utebana				sand-minerals		index=find(~cellfun(@isnan,van1)) ;
Utebana	0		0	sand-minerals		van1kat=xin1(index,5);
Utebana				sand-minerals		van1=(table2cell(xin1(index,3)));
Utebana				sand-minerals
Utebana				sand-minerals		%NYTT
Utebana		2.5		sand-minerals		van11kat=van1kat.bantyp;
Utebana				sand-minerals		a=find(strcmp('sand-fibre',van1kat.bantyp));
Utebana	4	5	0	sand-minerals		van11kat(a,1)={'c'};
Utebana		0	0	sand-minerals		b=find(strcmp('sand-minerals',van1kat.bantyp));
Utebana	0	0	0	sand-minerals		van11kat(b,1)={'a'};
Utebana				sand-minerals		c=find(strcmp('synthetic',van1kat.bantyp));
Utebana				sand-minerals		van11kat(c,1)={'d'};
Utebana	0.5	1	0	sand-minerals		d=find(strcmp('sand-wood',van1kat.bantyp));
Utebana	0	10	0	sand-minerals		van11kat(d,1)={'b'};
Utebana				sand-minerals		e=find(strcmp('grass',van1kat.bantyp));
Utebana		0	0	sand-minerals		van11kat(e,1)={'e'};
Utebana			0	sand-minerals		f=find(strcmp('unclassified',van1kat.bantyp));
Utebana	0	0	0	sand-minerals		van11kat(e,1)={'f'};
Utebana				sand-minerals
Utebana	3.5	6	0	sand-minerals		tjopp=[van11kat van1kat num2cell(van1)];
Utebana	3	16	0	sand-minerals		sorttjopp=sortrows(tjopp,1);
Utebana				sand-minerals		subplot(2,1,2);
Utebana			0	sand-minerals		tre=cell2mat(table2cell(sorttjopp(:,3)));
Utebana			0	sand-minerals		%en=cell2mat(table2cell(sorttjopp(:,1)));
Utebana				sand-minerals		to1=table2cell(sorttjopp(:,2));
Utebana	0	4	0	sand-minerals		boxplot(tre,to1);
Utebana	0	4	0	sand-minerals		%boxplot(cell2mat(table2cell((sorttjopp(:,3)),sorttjopp(:,2))));
Utebana			0	sand-minerals		text(1,35,num2str(numel(b)));
Utebana	0	2	0	sand-minerals		text(2,35,num2str(numel(d)));
Utebana	0	0	0	sand-minerals		text(3,35,num2str(numel(a)));
Utebana				sand-minerals		text(4,35,num2str(numel(c)));
Utebana	4	10	0	sand-minerals		text(5,35,num2str(numel(e)));
Utebana	0	4	0	sand-minerals		text(6,35,num2str(numel(f)));
Utebana		0	0	sand-minerals
Utebana	0	1.5		sand-minerals		% subplot(3,1,2);
Utebana				sand-minerals		% boxplot(van1,van1kat);
Utebana				sand-minerals		ylabel(['times per month'])
Utebana				sand-minerals		xlabel(['Watering frequency spring/autumn'])
Utebana				sand-minerals
Utebana	2	2	0	sand-minerals
Utebana				sand-minerals
Utebana				sand-minerals
Utebana	0	1	0	sand-minerals
Utebana	0	0	0	sand-minerals
Utebana	0	0	0	sand-minerals
Utebana				sand-minerals
Utebana				sand-minerals
Utebana				sand-minerals
Utebana				sand-minerals
Utebana				sand-minerals
Utebana	0	5	0	sand-minerals
Utebana	4	10	0	sand-minerals
Utebana				sand-minerals
Utebana	0	7.5	0	sand-minerals
Utebana	0	2.5	0	sand-minerals
Utebana	0	6	0	sand-minerals
Utebana				sand-minerals
Utebana			0	sand-minerals
Utebana	0	4	0	sand-minerals
Utebana				sand-minerals
Utebana		5		sand-minerals
Utebana			0	sand-minerals
Utebana	2	2	0	sand-minerals
Utebana	0	2	0	sand-minerals
Utebana	1.5		0	sand-minerals
Utebana			0	sand-minerals
Utebana	0	4		sand-minerals
Utebana				sand-minerals
Utebana			0	sand-minerals
Utebana	0	2	0	sand-minerals
Utebana	5	10	0	sand-minerals
Utebana	0	0	0	sand-minerals
Utebana	0	8	0	sand-minerals
Utebana	0	0	0	sand-minerals
Utebana	0	0	0	sand-minerals
Utebana	0	4	0	sand-minerals
Utebana	0	8	0	sand-minerals
Utebana				sand-minerals
Utebana				sand-minerals
Utebana	0	0	0	sand-minerals
Utebana		3	0	sand-minerals
Utebana				sand-minerals
Utebana				sand-minerals
Utebana			0	sand-minerals
Utebana			0	sand-minerals
Utebana	0		0	sand-minerals
Utebana				sand-minerals
Utebana			0	sand-minerals
Utebana				sand-minerals
Utebana	0	1	0	sand-minerals
Utebana	0	0	0	sand-minerals
Utebana	0	2	0	sand-minerals
Utebana	2	4	0	sand-minerals
Utebana	0	0	0	sand-minerals
Utebana		10		sand-minerals
Utebana	0		0	sand-minerals
Utebana	0	0	0	sand-minerals
Utebana				sand-minerals
Utebana	2	25	0	sand-minerals
Utebana	4		0	sand-minerals
Utebana	0		0	sand-minerals
Utebana	0		0	sand-minerals
Utebana	0	0	0	sand-minerals
Utebana				sand-minerals
Utebana	0	0	0	sand-minerals
Utebana	0	0	0	sand-minerals
Utebana		5		sand-minerals
Utebana			0	sand-minerals
Utebana				sand-minerals
Utebana	2		0	sand-minerals
Utebana				sand-minerals
Utebana	0	5	0	sand-minerals
Utebana				sand-minerals
Utebana	0		0	sand-minerals
Utebana				sand-minerals
Utebana	2.5		0	sand-minerals
Utebana				sand-minerals
Utebana				sand-minerals
Utebana				sand-minerals
Utebana			0	sand-minerals
Utebana				sand-minerals
Utebana	0		0	sand-minerals
Utebana			0	sand-minerals
Utebana	0	0	0	sand-minerals
Utebana	2	7	0	sand-minerals
Utebana			0	sand-minerals
Utebana			0	sand-minerals
Utebana	0		0	sand-minerals
Utebana	3	15		sand-minerals
Utebana	0	0	0	sand-minerals
Utebana		2	0	sand-minerals
Utebana	0		0	sand-minerals
Utebana			0	sand-minerals
Utebana	0			sand-minerals
Utebana				sand-minerals
Utebana			0	sand-minerals
Utebana	0	0	0	sand-minerals
Utebana				sand-minerals
Utebana	0		0	sand-minerals
Utebana			0	sand-minerals
Utebana	4	8	0	sand-minerals
Utebana			0	sand-minerals
Utebana				sand-minerals
Utebana				sand-minerals
Utebana				sand-minerals
Utebana	4	8		sand-minerals
Utebana				sand-minerals
Utebana			0	sand-minerals
Utebana				sand-minerals
Utebana				sand-minerals
Utebana	0	0	0	sand-minerals
Innebana	30	20	0	synthetic
Innebana	5	6.5		synthetic
Innebana	2	2	0	synthetic
Innebana	8	30	0	synthetic
Innebana	0	0	0	synthetic
Innebana				synthetic
Innebana	8	30	0	synthetic
Innebana		31	0	synthetic
Innebana				synthetic
Innebana	2	4		synthetic
Innebana	15	30	0	synthetic
Innebana				synthetic
Innebana				synthetic
Innebana	15	20		synthetic
Innebana			0	synthetic
Innebana	15	15		synthetic
Utebana		0		synthetic
Utebana				synthetic
Utebana	0	2	0	synthetic
Utebana				synthetic
Utebana				synthetic
Utebana	0		0	synthetic
Utebana	0			synthetic
Utebana	1	30	0	synthetic
Utebana				synthetic
Utebana	0	0	0	synthetic
Utebana			0	synthetic
Utebana	4	7	0	synthetic
Utebana	0		0	synthetic
Utebana	0	0	0	synthetic
Utebana				synthetic
Utebana	0	0	0	synthetic
Utebana	0	0	0	synthetic
Utebana				synthetic
Utebana	1	3	0	synthetic
Utebana	0	1	0	synthetic
Utebana	0		0	synthetic
Utebana	0	4	0	synthetic
Utebana				synthetic
Utebana				synthetic
Utebana		0	0	synthetic
Innebana				unclassified
Innebana	2	4	0	unclassified
Innebana	10.5	13.5	0	unclassified
Innebana		8	0.3	unclassified
Innebana	2	4	2	unclassified
Innebana	30	30		unclassified
Innebana				unclassified
Innebana				unclassified
Innebana	10	10		unclassified
Innebana				unclassified
Innebana				unclassified
Innebana				unclassified
Innebana				unclassified
Innebana				unclassified
Utebana				unclassified
Utebana	0		0	unclassified
Utebana	1	2		unclassified
Utebana	0	3	0	unclassified
Utebana				unclassified
Utebana				unclassified
Utebana	0		0	unclassified
Utebana				unclassified
Utebana				unclassified
Utebana	0	0	0	unclassified
Utebana	0	0	0	unclassified
Utebana	0	0	0	unclassified
Utebana				unclassified
Utebana				unclassified
Utebana				unclassified
Utebana				unclassified
Utebana	0	4	0	unclassified
Utebana			0	unclassified
Utebana	0		0	unclassified
Utebana				unclassified
Utebana			0	unclassified
Utebana				unclassified
Utebana				unclassified
Utebana		1		unclassified
Utebana	0	4	0	unclassified
Utebana	0			unclassified
Utebana				unclassified
Utebana			0	unclassified
Utebana				unclassified
Utebana				unclassified
Utebana				unclassified
Utebana	0	0	0	unclassified
Utebana				unclassified
Utebana				unclassified
Utebana				unclassified
Utebana				unclassified
Utebana	0	4	0	unclassified
Utebana	4	10	0	unclassified
Utebana				unclassified
Utebana				unclassified
Utebana				unclassified
Utebana				unclassified
Utebana			0	unclassified
Utebana	2	2	0	unclassified
Utebana	0			unclassified
Utebana		5.5	0	unclassified
Utebana				unclassified
Utebana			0	unclassified
Innebana	3.5	12		sand-woodchips
Innebana	10	15	0	sand-woodchips
Innebana	8	12	1	sand-woodchips
Innebana	15	30	0	sand-woodchips
Innebana			0	sand-woodchips
Innebana				sand-woodchips
Innebana	4	30		sand-woodchips
Innebana		4	0	sand-woodchips
Innebana				sand-woodchips
Innebana		30	0	sand-woodchips
Innebana	3.5	4	0	sand-woodchips
Innebana				sand-woodchips
Innebana	5		1.5	sand-woodchips
Innebana	4	16	1	sand-woodchips
Innebana	10	15	0	sand-woodchips
Innebana	4	12	0	sand-woodchips
Innebana	4	8	0	sand-woodchips
Innebana	3.5	4.5	0	sand-woodchips
Innebana	7	20	0	sand-woodchips
Innebana	4	8	1	sand-woodchips
Innebana	6	8	4	sand-woodchips
Innebana	6	8	0	sand-woodchips
Innebana			0	sand-woodchips
Innebana	10	16	4	sand-woodchips
Innebana		30	0	sand-woodchips
Innebana	6	20	1	sand-woodchips
Innebana		4	0	sand-woodchips
Innebana	10	20		sand-woodchips
Innebana	4	15	0	sand-woodchips
Innebana		8	0	sand-woodchips
Innebana	8	20	0	sand-woodchips
Innebana				sand-woodchips
Innebana	4	10		sand-woodchips
Innebana		8	0	sand-woodchips
Innebana	12	6	0	sand-woodchips
Innebana	2	3	1	sand-woodchips
Innebana	1	6	0	sand-woodchips
Innebana	10	30	0	sand-woodchips
Innebana	4	8	0	sand-woodchips
Innebana				sand-woodchips
Innebana		8		sand-woodchips
Innebana	1	2	0.3	sand-woodchips
Innebana	4	10	1.5	sand-woodchips
Innebana	29	29	0	sand-woodchips
Innebana	4	9	3	sand-woodchips
Innebana		30	0	sand-woodchips
Innebana	7		2	sand-woodchips
Innebana	10		10	sand-woodchips
Innebana	17.5	22.5	0	sand-woodchips
Innebana	1	10		sand-woodchips
Innebana	4		0	sand-woodchips
Innebana	4	5	0	sand-woodchips
Innebana	5	8	4	sand-woodchips
Innebana				sand-woodchips
Innebana			0	sand-woodchips
Innebana	2.5	5.5	0	sand-woodchips
Innebana	1			sand-woodchips
Innebana		30		sand-woodchips
Innebana				sand-woodchips
Innebana	4	14		sand-woodchips
Innebana	4		0	sand-woodchips
Innebana	4	8.5	0.5	sand-woodchips
Innebana	1.5	4	1.5	sand-woodchips
Innebana				sand-woodchips
Innebana	15	30	0	sand-woodchips
Innebana		4	0	sand-woodchips
Innebana	5	15	1	sand-woodchips
Innebana	30	30	0.3	sand-woodchips
Innebana	10	20	0	sand-woodchips
Innebana	6	4.5	0.5	sand-woodchips
Innebana	10	30		sand-woodchips
Innebana				sand-woodchips
Innebana	2	2		sand-woodchips
Innebana	12	20	0	sand-woodchips
Innebana				sand-woodchips
Innebana	4	8		sand-woodchips
Innebana	2	2	0	sand-woodchips
Innebana				sand-woodchips
Innebana	2	6		sand-woodchips
Innebana				sand-woodchips
Innebana				sand-woodchips
Innebana	10	15	0	sand-woodchips
Innebana	4	12	1.5	sand-woodchips
Innebana		15	0	sand-woodchips
Innebana	0	1	0	sand-woodchips
Innebana	0	12	0	sand-woodchips
Innebana		30		sand-woodchips
Innebana		12	12	sand-woodchips
Innebana	2.5	4	0	sand-woodchips
Innebana				sand-woodchips
Innebana	10	15		sand-woodchips
Innebana	2.5	20	0	sand-woodchips
Innebana	2	4	0	sand-woodchips
Innebana	4	6		sand-woodchips
Innebana	9	16	1	sand-woodchips
Innebana	8	12	4	sand-woodchips
Innebana	4	4	4	sand-woodchips
Innebana	9	16	0	sand-woodchips
Innebana	2		0	sand-woodchips
Innebana				sand-woodchips
Innebana	30			sand-woodchips
Innebana		1	0	sand-woodchips
Innebana	6	12	0	sand-woodchips
Innebana	3	5		sand-woodchips
Innebana	10	15	7	sand-woodchips
Innebana	1	2.5	0	sand-woodchips
Innebana	30		0	sand-woodchips
Innebana		12		sand-woodchips
Innebana	9	11		sand-woodchips
Innebana	13.5	30	3	sand-woodchips
Innebana		30		sand-woodchips
Innebana				sand-woodchips
Innebana	10	10	0	sand-woodchips
Innebana	10	14		sand-woodchips
Innebana	4	4	2	sand-woodchips
Innebana	10	20	0	sand-woodchips
Innebana	8	6		sand-woodchips
Innebana	4	8		sand-woodchips
Innebana	12	30	0	sand-woodchips
Innebana	5	5	0	sand-woodchips
Innebana		30	0	sand-woodchips
Innebana				sand-woodchips
Innebana	2	4	1	sand-woodchips
Innebana	28	30	0	sand-woodchips
Innebana	20	30	0	sand-woodchips
Innebana	15	4	0	sand-woodchips
Innebana	20	0	10	sand-woodchips
Innebana	4	10		sand-woodchips
Innebana	4	4		sand-woodchips
Innebana	2	5.5	0	sand-woodchips
Innebana	9	16	6	sand-woodchips
Innebana	12	16		sand-woodchips
Innebana	6	8	2	sand-woodchips
Innebana				sand-woodchips
Innebana				sand-woodchips
Innebana	30			sand-woodchips
Innebana	1			sand-woodchips
Innebana	15			sand-woodchips
Innebana	4	0		sand-woodchips
Innebana			0	sand-woodchips
Innebana	1.5		0	sand-woodchips
Innebana	1.5	4	0	sand-woodchips
Innebana	12	20	3	sand-woodchips
Innebana		28		sand-woodchips
Innebana	2	3	2	sand-woodchips
Innebana	20	20	0	sand-woodchips
Innebana	10			sand-woodchips
Innebana		30	1.5	sand-woodchips
Innebana	4	4	2	sand-woodchips
Innebana	0	0	0	sand-woodchips
Innebana	2.5		0	sand-woodchips
Innebana	0		0	sand-woodchips
Innebana	8		2	sand-woodchips
Utebana		15	0	sand-woodchips
Utebana	0	4	0	sand-woodchips
Utebana				sand-woodchips
Utebana		30	0	sand-woodchips
Utebana	0	0	0	sand-woodchips
Utebana	0	0		sand-woodchips
Utebana		1	0	sand-woodchips
Utebana	0		0	sand-woodchips
Utebana				sand-woodchips
Utebana				sand-woodchips
Utebana		4	0	sand-woodchips
Utebana	0	2	0	sand-woodchips
Utebana	0		0	sand-woodchips
Utebana			0	sand-woodchips
Utebana			0	sand-woodchips
Utebana	5	20	0	sand-woodchips
Utebana	1	3		sand-woodchips
Utebana				sand-woodchips
Utebana				sand-woodchips
Utebana				sand-woodchips
Utebana	2	4	0	sand-woodchips
Utebana	0		0	sand-woodchips
Utebana				sand-woodchips
Utebana	0	0	0	sand-woodchips
Utebana	0	4	0	sand-woodchips
Utebana				sand-woodchips
Utebana	0	0	0	sand-woodchips
Utebana	0	0	0	sand-woodchips
Utebana	2	4.5	0	sand-woodchips
Utebana				sand-woodchips
Utebana				sand-woodchips
Utebana			0	sand-woodchips
Utebana	1	4	0	sand-woodchips
Utebana	1	4	0	sand-woodchips
Utebana			0	sand-woodchips
Utebana				sand-woodchips
Utebana	5	20	0	sand-woodchips
Utebana	1	6	0	sand-woodchips
Utebana	2	6	0	sand-woodchips
Utebana	0		0	sand-woodchips
Utebana				sand-woodchips
Utebana	0	1	0	sand-woodchips
Utebana	0	45	0	sand-woodchips
Utebana	0		0	sand-woodchips
Utebana				sand-woodchips
Utebana	1.5		0	sand-woodchips
Utebana	0	0	0	sand-woodchips
Utebana	0	20	0	sand-woodchips
Utebana	3.5			sand-woodchips
Utebana				sand-woodchips
Utebana	5	15		sand-woodchips
Utebana	0		0	sand-woodchips
Utebana	0.5		0	sand-woodchips
Utebana			0	sand-woodchips
Utebana	5	20	0	sand-woodchips
Utebana	4		0.5	sand-woodchips
Utebana				sand-woodchips
Utebana				sand-woodchips
Utebana	1	6	0	sand-woodchips
Utebana				sand-woodchips
Utebana				sand-woodchips
Utebana				sand-woodchips
Utebana	0	2	0	sand-woodchips
Utebana	3		0	sand-woodchips
Utebana	0.5			sand-woodchips
Utebana				sand-woodchips
Utebana	0		0	sand-woodchips

## Sheet: perception data
NaN	'Dressyr'	NaN	NaN	NaN	NaN	NaN	NaN	NaN	NaN	NaN	NaN	NaN	NaN	NaN	NaN	NaN	NaN	NaN	NaN	NaN	NaN
NaN	'Hoppning'	4	4	4	4	3	3	3	3	3	3	3	3	5	5	4	4	5	5	5	5
NaN	'Fälttävlan'	2.5	3	2	3.3	2.5	3	2	3.3	3	4	3	4	3.5	5	3.5	5	4	5	3	5
NaN	'Dressyr'	2.6	3.5	2.5	3.8	3.4	4	3.5	4.1	3	3.4	2.9	3.7	4.5	5	4.5	5	4.5	5	4.5	NaN
NaN	'Dressyr'	2.7	3.3	2.8	3.2	2.7	3.3	2.8	3.2	2.7	3.2	2.7	3.3	3	3	3	3	4	4	3	4
NaN	'Dressyr'	1.7	2.7	2.2	2.9	4	4.5	3.7	4.2	3.8	4.8	3.5	4.9	3	3.5	3	3.5	4.5	5	4.5	5
NaN	'Hoppning'	2.5	3.5	2	3	3.8	4.2	3.5	4.5	3.8	4.5	3	4	4.2	4.5	3.5	4	3.5	5	3	4
NaN	'Dressyr'	NaN	NaN	NaN	NaN	NaN	NaN	NaN	NaN	NaN	NaN	NaN	NaN	NaN	NaN	NaN	NaN	NaN	NaN	NaN	NaN
NaN	'Dressyr'	2.8	3.5	2.8	4	3	5	3	3	3	3	3	3	5	5	3	5	5	5	4	5
NaN	'Hoppning'	2.7	3.3	3	3.6	NaN	NaN	NaN	NaN	NaN	NaN	NaN	NaN	NaN	NaN	NaN	NaN	NaN	NaN	NaN	NaN
NaN	'Hoppning'	NaN	NaN	NaN	NaN	NaN	NaN	NaN	NaN	NaN	NaN	NaN	NaN	NaN	NaN	NaN	NaN	NaN	NaN	NaN	NaN
NaN	'Dressyr'	NaN	NaN	NaN	NaN	NaN	NaN	NaN	NaN	NaN	NaN	NaN	NaN	NaN	NaN	NaN	NaN	NaN	NaN	NaN	NaN
NaN	'Hoppning'	2.8	3.2	2.8	3.2	3.8	5	3.8	5	NaN	NaN	NaN	NaN	NaN	NaN	NaN	NaN	NaN	NaN	NaN	NaN
NaN	'Dressyr'	NaN	NaN	NaN	NaN	NaN	NaN	NaN	NaN	NaN	NaN	NaN	NaN	NaN	NaN	NaN	NaN	NaN	NaN	NaN	NaN
NaN	'Dressyr'	2	3	2	3	NaN	NaN	NaN	NaN	NaN	NaN	NaN	NaN	NaN	NaN	NaN	NaN	NaN	NaN	NaN	NaN
NaN	'Hoppning'	3	4	3	4	3	3	3	3	4	5	4	5	4	5	3	4	4	5	3	5
NaN	'Hoppning'	2	3	2	3	3.8	4.2	3	4	3	4	3	4	3.5	4	3.5	4	5	5	5	5
NaN	'Dressyr'	2	3	NaN	NaN	4	4	3	5	3	5	2	5	4	5	3	5	5	5	3	5
NaN	'Hoppning'	NaN	NaN	NaN	NaN	NaN	NaN	NaN	NaN	NaN	NaN	NaN	NaN	NaN	NaN	NaN	NaN	NaN	NaN	NaN	NaN
NaN	'Hoppning'	3	3.5	2.5	4.5	3	4	2.5	4.5	3.5	4.5	3	4	3.5	4	3	4	5	5	4	5
NaN	'Hoppning'	NaN	NaN	NaN	NaN	NaN	NaN	NaN	NaN	NaN	NaN	NaN	NaN	NaN	NaN	NaN	NaN	NaN	NaN	NaN	NaN
NaN	'Hoppning'	NaN	NaN	NaN	NaN	NaN	NaN	NaN	NaN	NaN	NaN	NaN	NaN	NaN	NaN	NaN	NaN	NaN	NaN	NaN	NaN
NaN	'Hoppning'	NaN	NaN	NaN	NaN	NaN	NaN	NaN	NaN	NaN	NaN	NaN	NaN	NaN	NaN	NaN	NaN	NaN	NaN	NaN	NaN
NaN	'Dressyr'	NaN	NaN	NaN	NaN	NaN	NaN	NaN	NaN	NaN	NaN	NaN	NaN	NaN	NaN	NaN	NaN	NaN	NaN	NaN	NaN
NaN	'Dressyr'	2.1	3.5	2.1	3.5	2.3	4.5	2.3	4.5	2	3	2	3	3	4.5	3	4.5	4	5	4	5
NaN	'Dressyr'	NaN	NaN	NaN	NaN	NaN	NaN	NaN	NaN	NaN	NaN	NaN	NaN	NaN	NaN	NaN	NaN	NaN	NaN	NaN	NaN
NaN	'Hoppning'	NaN	NaN	NaN	NaN	NaN	NaN	NaN	NaN	NaN	NaN	NaN	NaN	NaN	NaN	NaN	NaN	NaN	NaN	NaN	NaN
NaN	'Dressyr'	2.5	3.5	2.5	3.5	3	3.5	3	3.5	3	4	3	4	4	5	4	5	4	5	4	5
NaN	'Hoppning'	2.5	4	1.5	2	2	3.5	3.5	4.5	4	4.5	3	4	3.5	4	3.5	4	5	5	5	5
NaN	'Hoppning'	2.5	3.8	2.5	3.8	2	3	2	3	3	5	3	5	3	5	3	5	2	4	2	4
NaN	'Dressyr'	2.8	3.2	2.5	3.2	3	4	3	4	3	4	4	5	4	5	4	5	5	5	5	5
NaN	'Hoppning'	NaN	NaN	NaN	NaN	NaN	NaN	NaN	NaN	NaN	NaN	NaN	NaN	NaN	NaN	NaN	NaN	NaN	NaN	NaN	NaN
NaN	'Dressyr'	NaN	NaN	NaN	NaN	NaN	NaN	NaN	NaN	NaN	NaN	NaN	NaN	NaN	NaN	NaN	NaN	NaN	NaN	NaN	NaN
NaN	'Hoppning'	NaN	NaN	NaN	NaN	NaN	NaN	NaN	NaN	NaN	NaN	NaN	NaN	NaN	NaN	NaN	NaN	NaN	NaN	NaN	NaN
NaN	'Hoppning'	2	3	2	3	2	3	2	4	NaN	NaN	NaN	NaN	NaN	NaN	NaN	NaN	NaN	NaN	NaN	NaN
NaN	'Hoppning'	3	3	2	3	3	4	3	4	4	5	4	5	3	5	3	5	1	5	1	5
NaN	'Hoppning'	2.8	3.5	2.2	2.8	NaN	NaN	NaN	NaN	NaN	NaN	NaN	NaN	NaN	NaN	NaN	NaN	NaN	NaN	NaN	NaN
NaN	'Dressyr'	2	3	2	3	3.5	4	3.5	4	3	5	3	5	3	4	3	4	5	5	5	5
NaN	'Dressyr'	NaN	NaN	NaN	NaN	NaN	NaN	NaN	NaN	NaN	NaN	NaN	NaN	NaN	NaN	NaN	NaN	NaN	NaN	NaN	NaN
NaN	'Hoppning'	NaN	NaN	NaN	NaN	NaN	NaN	NaN	NaN	NaN	NaN	NaN	NaN	NaN	NaN	NaN	NaN	NaN	NaN	NaN	NaN
NaN	'Hoppning'	NaN	NaN	NaN	NaN	NaN	NaN	NaN	NaN	NaN	NaN	NaN	NaN	NaN	NaN	NaN	NaN	NaN	NaN	NaN	NaN
NaN	'Hoppning'	1	2	1	3	NaN	NaN	NaN	NaN	NaN	NaN	NaN	NaN	NaN	NaN	NaN	NaN	NaN	NaN	NaN	NaN
NaN	'Hoppning'	2.5	3.5	2.5	3.5	3	4	3	4	4	5	4	5	4	4	4	4	5	5	5	5
NaN	'Hoppning'	2.5	3.5	2.5	3.5	2	4	2	4	NaN	NaN	NaN	NaN	NaN	NaN	NaN	NaN	NaN	NaN	NaN	NaN
NaN	'Hoppning'	3	4	3	4	2.5	3	2.5	3	3	4	3	4	3.5	4	3.5	4	5	5	5	5
NaN	'Dressyr'	3	4	3	4	NaN	NaN	NaN	NaN	NaN	NaN	NaN	NaN	NaN	NaN	NaN	NaN	NaN	NaN	NaN	NaN
NaN	'Hoppning'	3	4	2	4	3	4	3	4	2	4	2	4	3	4	3	3	5	5	5	5
NaN	'Hoppning'	3	4	2	3	NaN	NaN	NaN	NaN	NaN	NaN	NaN	NaN	NaN	NaN	NaN	NaN	NaN	NaN	NaN	NaN
NaN	'Hoppning'	3	3	2.5	2.7	4	4	4	4	4	4	4	4	4	4	4	4	5	5	4	4
NaN	'Hoppning'	NaN	NaN	NaN	NaN	NaN	NaN	NaN	NaN	NaN	NaN	NaN	NaN	NaN	NaN	NaN	NaN	NaN	NaN	NaN	NaN
NaN	'Dressyr'	2	3	2	3	3	4	3	4	4	5	4	5	5	5	5	5	5	5	5	5
NaN	'Hoppning'	2.8	4.2	3	4	3	3.5	3	3	2	3	2.8	3.8	5	5	5	5	5	5	5	5
NaN	'Hoppning'	2.5	3.5	2	4	3	4	2.8	4.5	3	5	2	5	4	5	3	5	3.8	5	3.5	5
NaN	'Hoppning'	NaN	NaN	NaN	NaN	NaN	NaN	NaN	NaN	NaN	NaN	NaN	NaN	NaN	NaN	NaN	NaN	NaN	NaN	NaN	NaN
NaN	'Hoppning'	NaN	NaN	NaN	NaN	NaN	NaN	NaN	NaN	NaN	NaN	NaN	NaN	NaN	NaN	NaN	NaN	NaN	NaN	NaN	NaN
NaN	'Hoppning'	NaN	NaN	NaN	NaN	NaN	NaN	NaN	NaN	NaN	NaN	NaN	NaN	NaN	NaN	NaN	NaN	NaN	NaN	NaN	NaN
NaN	'Hoppning'	3.7	4	2.5	4	3.5	4.5	3	4.5	3.8	5	2.8	4.8	4.5	5	3.5	4.5	4	5	3	5
NaN	'Hoppning'	NaN	NaN	NaN	NaN	NaN	NaN	NaN	NaN	NaN	NaN	NaN	NaN	NaN	NaN	NaN	NaN	NaN	NaN	NaN	NaN
NaN	'Hoppning'	2	4	2	4	2	4	2	4	2	4	2	4	3	5	2	5	4	5	3	5
NaN	'Hoppning'	NaN	NaN	NaN	NaN	NaN	NaN	NaN	NaN	NaN	NaN	NaN	NaN	NaN	NaN	NaN	NaN	NaN	NaN	NaN	NaN
NaN	'Hoppning'	NaN	NaN	NaN	NaN	NaN	NaN	NaN	NaN	NaN	NaN	NaN	NaN	NaN	NaN	NaN	NaN	NaN	NaN	NaN	NaN
NaN	'Hoppning'	NaN	NaN	NaN	NaN	NaN	NaN	NaN	NaN	NaN	NaN	NaN	NaN	NaN	NaN	NaN	NaN	NaN	NaN	NaN	NaN
NaN	'Dressyr'	2	4	2	4	3	5	3	5	2	4	2	4	4	5	4	5	4	5	4	5
NaN	'Hoppning'	3	4	2	4	3	4	3	5	3	5	3	5	3	5	2	5	4	5	3	5
NaN	'Dressyr'	2	3.5	1.5	3.2	3	4	2	4	3	4	2.5	4.5	4	5	3.5	4.5	2	4	2	4.5
NaN	'Hoppning'	3.8	4.2	3	3.5	3.5	4	3.5	4	4	5	3	4.7	4	5	4	5	4.8	5	4.8	5
NaN	'Dressyr'	2	3	2.5	3.5	NaN	NaN	NaN	NaN	NaN	NaN	NaN	NaN	NaN	NaN	NaN	NaN	NaN	NaN	NaN	NaN
NaN	'Dressyr'	2.5	3	2.5	3	3	NaN	3	NaN	3.5	4	3.5	4	4.5	5	4.5	5	5	NaN	5	NaN
NaN	'Hoppning'	2.5	3	2.8	3.5	3	4	2	3	NaN	NaN	NaN	NaN	NaN	NaN	NaN	NaN	NaN	NaN	NaN	NaN
NaN	'Dressyr'	NaN	NaN	NaN	NaN	NaN	NaN	NaN	NaN	NaN	NaN	NaN	NaN	NaN	NaN	NaN	NaN	NaN	NaN	NaN	NaN
NaN	'Dressyr'	3	4	2	3	2	3	3	4	3	4	2	3	3	4	3	4	5	5	5	5
NaN	'Dressyr'	NaN	NaN	NaN	NaN	NaN	NaN	NaN	NaN	NaN	NaN	NaN	NaN	NaN	NaN	NaN	NaN	NaN	NaN	NaN	NaN
NaN	'Dressyr'	NaN	NaN	NaN	NaN	NaN	NaN	NaN	NaN	NaN	NaN	NaN	NaN	NaN	NaN	NaN	NaN	NaN	NaN	NaN	NaN
NaN	'Hoppning'	3	4	2	4	2	3	2	4	4	5	3	5	3	4	3	4	4	5	3	5
NaN	'Hoppning'	3	4	3	4	3	4	3	3	2	3	2	3	4	4	3	4	4	5	3	4
NaN	'Hoppning'	3	4	3	4	3	5	3	4	4	5	3	4	5	5	4	5	5	5	5	5
NaN	'Dressyr'	2	3	2	3	NaN	NaN	NaN	NaN	NaN	NaN	NaN	NaN	NaN	NaN	NaN	NaN	NaN	NaN	NaN	NaN
NaN	'Dressyr'	3	3.5	2.8	3.2	3	4	1	5	3	4	2	5	4	5	3	5	4	5	4	5
NaN	'Dressyr'	2	4	2	3	3	4	3	4	3	5	3	5	4	5	4	5	5	5	5	5
NaN	'Hoppning'	3	4	2	3	2.5	5	2.5	5	3	5	3	5	4	5	4	5	4	5	4	5
NaN	'Dressyr'	2	3	2	3	2	4	2	4	2	4	2	4	3	5	3	5	5	5	5	5
NaN	'Hoppning'	NaN	NaN	NaN	NaN	NaN	NaN	NaN	NaN	NaN	NaN	NaN	NaN	NaN	NaN	NaN	NaN	NaN	NaN	NaN	NaN
NaN	'Hoppning'	2.8	3.5	2	4.5	NaN	NaN	NaN	NaN	NaN	NaN	NaN	NaN	NaN	NaN	NaN	NaN	NaN	NaN	NaN	NaN
NaN	'Hoppning'	2	3	2	3	3	4	3	4	2	4	2	4	4	5	3	5	5	5	5	5
NaN	'Dressyr'	3	4	3	4	NaN	NaN	NaN	NaN	NaN	NaN	NaN	NaN	NaN	NaN	NaN	NaN	NaN	NaN	NaN	NaN
NaN	'Dressyr'	NaN	NaN	NaN	NaN	NaN	NaN	NaN	NaN	NaN	NaN	NaN	NaN	NaN	NaN	NaN	NaN	NaN	NaN	NaN	NaN
NaN	'Dressyr'	NaN	NaN	NaN	NaN	NaN	NaN	NaN	NaN	NaN	NaN	NaN	NaN	NaN	NaN	NaN	NaN	NaN	NaN	NaN	NaN
NaN	'Dressyr'	3	4	3	4	3	4	3	4	4	5	4	5	NaN	NaN	NaN	NaN	NaN	NaN	NaN	NaN
NaN	'Hoppning'	3	4	2	4	2	3	2	4	2	3	2	4	4	5	4	5	5	5	4	5
NaN	'Hoppning'	2.9	4.7	2.3	3.9	2.1	3.8	3	4.5	3.7	5	3	4	4.1	NaN	3.4	NaN	5	5	4	5
NaN	'Dressyr'	2	3	2.5	3	3.9	4.2	3.8	4.1	3	5	3	4.7	4	5	4	5	4.9	5	4.9	5
NaN	'Dressyr'	3	3.6	2.8	3.5	3	3.4	2.8	3.4	3	4	3	4	4	5	4	5	5	5	5	5
NaN	'Hoppning'	NaN	NaN	NaN	NaN	NaN	NaN	NaN	NaN	NaN	NaN	NaN	NaN	NaN	NaN	NaN	NaN	NaN	NaN	NaN	NaN
NaN	'Hoppning'	3	4	3	4	4.5	5	4.5	5	4.5	5	4.5	5	5	5	5	5	5	5	5	5
NaN	'Hoppning'	NaN	NaN	NaN	NaN	NaN	NaN	NaN	NaN	NaN	NaN	NaN	NaN	NaN	NaN	NaN	NaN	NaN	NaN	NaN	NaN
NaN	'Dressyr'	2	3	2	3	3	5	3	5	3	4	3	4	5	5	5	5	5	5	5	5
NaN	'Fälttävlan'	2	3.2	2	3.2	2.5	4	2.5	4	2	4	2	4	3.5	4.5	3.5	4.5	2.5	4.5	2.5	4.5
NaN	'Dressyr'	2.8	3.2	2.5	3.5	NaN	NaN	NaN	NaN	NaN	NaN	NaN	NaN	NaN	NaN	NaN	NaN	NaN	NaN	NaN	NaN
NaN	'Hoppning'	2	3.5	2	4	3	4	2	4	NaN	NaN	NaN	NaN	4	5	4	5	5	5	4	5
NaN	'Dressyr'	3	3.5	2.8	3.2	3.5	4	2.8	4	NaN	NaN	NaN	NaN	NaN	NaN	NaN	NaN	NaN	NaN	NaN	NaN
NaN	'Dressyr'	2	3	2	3	2	4	2	4	2	4	2	5	4	5	4	5	5	5	2	4
NaN	'Hoppning'	2.5	3.5	2.5	3.5	2	4	2	4	2	3	2	3	4.5	5	4.5	5	2	4	2	4
NaN	'Dressyr'	2.5	3.5	3	4	3	4	3	4	2	3	2	3	3	4	3	4	4	5	4	5
NaN	'Hoppning'	2	3	2	3	3	4	3	4	4	5	4	5	3	4	3	4	5	5	5	5
NaN	'Hoppning'	1.9	3	1.5	3	2.5	4	2	4	2	4	1.8	4.2	3.5	4.8	3	4.8	2.5	4	2.5	4
NaN	'Hoppning'	3	4	2	4	3.5	4	2	4	NaN	NaN	NaN	NaN	NaN	NaN	NaN	NaN	NaN	NaN	NaN	NaN
NaN	'Dressyr'	NaN	NaN	NaN	NaN	NaN	NaN	NaN	NaN	NaN	NaN	NaN	NaN	NaN	NaN	NaN	NaN	NaN	NaN	NaN	NaN
NaN	'Hoppning'	NaN	NaN	NaN	NaN	NaN	NaN	NaN	NaN	NaN	NaN	NaN	NaN	NaN	NaN	NaN	NaN	NaN	NaN	NaN	NaN
NaN	'Dressyr'	2	3	2.5	3	2.5	3	2.5	3.3	2	3.5	2	3.5	4	5	4	5	4.7	5	4	5
NaN	'Hoppning'	NaN	NaN	NaN	NaN	NaN	NaN	NaN	NaN	NaN	NaN	NaN	NaN	NaN	NaN	NaN	NaN	NaN	NaN	NaN	NaN
NaN	'Dressyr'	NaN	NaN	NaN	NaN	NaN	NaN	NaN	NaN	NaN	NaN	NaN	NaN	NaN	NaN	NaN	NaN	NaN	NaN	NaN	NaN
NaN	'Hoppning'	2.8	3.9	3	4	3	4	3.2	4.2	3	5	3.3	5	3	4.7	2.8	4.7	4	5	4	5
NaN	'Dressyr'	2	3	1	4	2	3	1	5	4	5	3	5	4	5	3	5	4	5	4	5
NaN	'Dressyr'	NaN	NaN	NaN	NaN	NaN	NaN	NaN	NaN	NaN	NaN	NaN	NaN	NaN	NaN	NaN	NaN	NaN	NaN	NaN	NaN
NaN	'Dressyr'	2	3	2.5	3.5	4	5	3.5	5	2	4	2	4	3.9	4.6	3.6	4.7	4	5	4	5
NaN	'Hoppning'	3.2	4.1	2.8	4	NaN	NaN	NaN	NaN	NaN	NaN	NaN	NaN	NaN	NaN	NaN	NaN	NaN	NaN	NaN	NaN
NaN	'Fälttävlan'	3	4	3	4	3	3	3	4	3	4	3	5	4	5	3	4	5	5	5	5
NaN	'Dressyr'	NaN	NaN	NaN	NaN	NaN	NaN	NaN	NaN	NaN	NaN	NaN	NaN	NaN	NaN	NaN	NaN	NaN	NaN	NaN	NaN
NaN	'Fälttävlan'	2.9	4.2	2	5	3	4.8	3	4.8	2.7	5	2.7	5	3.4	5	3	4.8	4	5	4	5
NaN	'Hoppning'	3	4	2.5	3.5	3	5	2.5	4	4	5	3	5	4	5	3	5	5	5	4	5
NaN	'Hoppning'	NaN	NaN	NaN	NaN	NaN	NaN	NaN	NaN	NaN	NaN	NaN	NaN	NaN	NaN	NaN	NaN	NaN	NaN	NaN	NaN
NaN	'Hoppning'	4	4	3	4	2	3	2	3	2	3	2	3	4	5	4	5	5	5	5	5
NaN	'Dressyr'	NaN	NaN	NaN	NaN	NaN	NaN	NaN	NaN	NaN	NaN	NaN	NaN	NaN	NaN	NaN	NaN	NaN	NaN	NaN	NaN
NaN	'Hoppning'	NaN	NaN	NaN	NaN	NaN	NaN	NaN	NaN	NaN	NaN	NaN	NaN	NaN	NaN	NaN	NaN	NaN	NaN	NaN	NaN
NaN	'Hoppning'	NaN	NaN	NaN	NaN	NaN	NaN	NaN	NaN	NaN	NaN	NaN	NaN	NaN	NaN	NaN	NaN	NaN	NaN	NaN	NaN
NaN	'Dressyr'	2.5	3.5	2	3	3	4	2	3	4.5	5	4	4	5	5	5	5	5	5	5	5
NaN	'Hoppning'	NaN	NaN	NaN	NaN	NaN	NaN	NaN	NaN	NaN	NaN	NaN	NaN	NaN	NaN	NaN	NaN	NaN	NaN	NaN	NaN
NaN	'Hoppning'	2	2.8	2	3	2.8	4	3	4	3	3.8	3	4	3.8	4.4	3.8	4.8	3.5	5	3	5
NaN	'Hoppning'	2	3	1	3	3	4	2	4	2	3	3	4	4	5	3	5	4	5	4	5
NaN	'Dressyr'	2.8	3.5	2.8	3.5	NaN	NaN	NaN	NaN	NaN	NaN	NaN	NaN	NaN	NaN	NaN	NaN	NaN	NaN	NaN	NaN
NaN	'Dressyr'	NaN	NaN	NaN	NaN	NaN	NaN	NaN	NaN	NaN	NaN	NaN	NaN	NaN	NaN	NaN	NaN	NaN	NaN	NaN	NaN
NaN	'Hoppning'	2	3	1	3	3	4	2	4	2	4	3	4	4	5	4	5	2	4	3	4
NaN	'Hoppning'	NaN	NaN	NaN	NaN	NaN	NaN	NaN	NaN	NaN	NaN	NaN	NaN	NaN	NaN	NaN	NaN	NaN	NaN	NaN	NaN
NaN	'Hoppning'	3	4	3	4	NaN	NaN	NaN	NaN	NaN	NaN	NaN	NaN	NaN	NaN	NaN	NaN	NaN	NaN	NaN	NaN
NaN	'Dressyr'	NaN	NaN	NaN	NaN	NaN	NaN	NaN	NaN	NaN	NaN	NaN	NaN	NaN	NaN	NaN	NaN	NaN	NaN	NaN	NaN
NaN	'Hoppning'	2.5	3.5	2.9	3.9	3	3.7	2.5	3.3	3	3.5	2.5	3	3.8	4.5	3	4	4.9	5	4.9	5
NaN	'Hoppning'	2.8	3.2	1.8	2.2	2.8	3.2	2.8	3.2	4.8	NaN	4.8	NaN	4.8	NaN	4.8	NaN	4.8	NaN	4.8	NaN
NaN	'Dressyr'	NaN	NaN	NaN	NaN	NaN	NaN	NaN	NaN	NaN	NaN	NaN	NaN	NaN	NaN	NaN	NaN	NaN	NaN	NaN	NaN
NaN	'Dressyr'	2	4	NaN	NaN	NaN	NaN	NaN	NaN	NaN	NaN	NaN	NaN	NaN	NaN	NaN	NaN	NaN	NaN	NaN	NaN
NaN	'Hoppning'	2	4	2	4	2	4	3	5	NaN	NaN	NaN	NaN	NaN	NaN	NaN	NaN	NaN	NaN	NaN	NaN
NaN	'Hoppning'	2.8	3.2	2	2.5	3	4	3	3.5	NaN	NaN	NaN	NaN	NaN	NaN	NaN	NaN	NaN	NaN	NaN	NaN
NaN	'Hoppning'	2	3.5	1	3.3	3	4	3	5	2.5	5	3	4	4	5	3	4	5	5	4.8	5
NaN	'Dressyr'	NaN	NaN	NaN	NaN	NaN	NaN	NaN	NaN	NaN	NaN	NaN	NaN	NaN	NaN	NaN	NaN	NaN	NaN	NaN	NaN
NaN	'Hoppning'	3	4	2	3	3	4	2	4	4	5	3	5	4	5	3	5	5	5	4	5
NaN	'Hoppning'	3	4	3	4	NaN	NaN	NaN	NaN	NaN	NaN	NaN	NaN	NaN	NaN	NaN	NaN	NaN	NaN	NaN	NaN
NaN	'Dressyr'	2.5	3.5	2.5	3.5	3	4	3.7	4	NaN	NaN	NaN	NaN	NaN	NaN	NaN	NaN	NaN	NaN	NaN	NaN
NaN	'Hoppning'	NaN	NaN	NaN	NaN	NaN	NaN	NaN	NaN	NaN	NaN	NaN	NaN	NaN	NaN	NaN	NaN	NaN	NaN	NaN	NaN
NaN	'Dressyr'	NaN	NaN	NaN	NaN	NaN	NaN	NaN	NaN	NaN	NaN	NaN	NaN	NaN	NaN	NaN	NaN	NaN	NaN	NaN	NaN
NaN	'Hoppning'	NaN	NaN	NaN	NaN	NaN	NaN	NaN	NaN	NaN	NaN	NaN	NaN	NaN	NaN	NaN	NaN	NaN	NaN	NaN	NaN
NaN	'Hoppning'	2.7	3.5	2	4	3	4	2	4	3	5	3	5	3.5	4.8	2.8	4.2	3	5	3	5
NaN	'Dressyr'	2.9	3.4	2.6	2.9	3.5	4	3.5	4	3.5	4	3.5	4	3	3.5	3	3.5	5	5	5	5
NaN	'Hoppning'	NaN	NaN	NaN	NaN	NaN	NaN	NaN	NaN	NaN	NaN	NaN	NaN	NaN	NaN	NaN	NaN	NaN	NaN	NaN	NaN
NaN	'Dressyr'	2.5	4.2	2.5	4	3.5	4	3.5	4	3	4	3	4	4	4	4	4	4	4.5	4	4
NaN	'Hoppning'	3	4	3	4	NaN	NaN	NaN	NaN	NaN	NaN	NaN	NaN	NaN	NaN	NaN	NaN	NaN	NaN	NaN	NaN
NaN	'Hoppning'	NaN	NaN	NaN	NaN	NaN	NaN	NaN	NaN	NaN	NaN	NaN	NaN	NaN	NaN	NaN	NaN	NaN	NaN	NaN	NaN
NaN	'Hoppning'	NaN	NaN	NaN	NaN	NaN	NaN	NaN	NaN	NaN	NaN	NaN	NaN	NaN	NaN	NaN	NaN	NaN	NaN	NaN	NaN
NaN	'Dressyr'	NaN	NaN	NaN	NaN	NaN	NaN	NaN	NaN	NaN	NaN	NaN	NaN	NaN	NaN	NaN	NaN	NaN	NaN	NaN	NaN
NaN	'Hoppning'	NaN	NaN	NaN	NaN	NaN	NaN	NaN	NaN	NaN	NaN	NaN	NaN	NaN	NaN	NaN	NaN	NaN	NaN	NaN	NaN
NaN	'Fälttävlan'	2	3.5	2.5	3.8	2.3	4.5	3	4.5	3	5	3	5	2	4.5	3	4.5	3	5	4	5
NaN	'Hoppning'	NaN	NaN	NaN	NaN	NaN	NaN	NaN	NaN	NaN	NaN	NaN	NaN	NaN	NaN	NaN	NaN	NaN	NaN	NaN	NaN
NaN	'Hoppning'	NaN	NaN	NaN	NaN	NaN	NaN	NaN	NaN	NaN	NaN	NaN	NaN	NaN	NaN	NaN	NaN	NaN	NaN	NaN	NaN
NaN	'Fälttävlan'	3	4	2	3	3	4	4	5	3	4	4	5	5	5	4	4	5	5	5	5
NaN	'Hoppning'	2	4	2	4	4	5	4	5	2	3	2	3	4	5	5	5	5	5	5	5
NaN	'Hoppning'	3.5	4.5	3.5	4.5	4	4	4	4	4	5	4.5	5	4.5	5	4.5	5	5	5	5	5
NaN	'Dressyr'	NaN	NaN	NaN	NaN	NaN	NaN	NaN	NaN	NaN	NaN	NaN	NaN	NaN	NaN	NaN	NaN	NaN	NaN	NaN	NaN
NaN	'Hoppning'	2.5	3.5	2	3	3	4	3	4	NaN	NaN	NaN	NaN	NaN	NaN	NaN	NaN	NaN	NaN	NaN	NaN
NaN	'Hoppning'	NaN	NaN	NaN	NaN	NaN	NaN	NaN	NaN	NaN	NaN	NaN	NaN	NaN	NaN	NaN	NaN	NaN	NaN	NaN	NaN
NaN	'Hoppning'	3	4	3	4	3	4	3	4	NaN	NaN	NaN	NaN	NaN	NaN	NaN	NaN	NaN	NaN	NaN	NaN
NaN	'Hoppning'	3	4	3	5	3	5	3	4	NaN	NaN	NaN	NaN	NaN	NaN	NaN	NaN	NaN	NaN	NaN	NaN
NaN	'Hoppning'	NaN	NaN	NaN	NaN	NaN	NaN	NaN	NaN	NaN	NaN	NaN	NaN	NaN	NaN	NaN	NaN	NaN	NaN	NaN	NaN
NaN	'Hoppning'	3	4	3	4	NaN	NaN	NaN	NaN	NaN	NaN	NaN	NaN	NaN	NaN	NaN	NaN	NaN	NaN	NaN	NaN
NaN	'Hoppning'	NaN	NaN	NaN	NaN	NaN	NaN	NaN	NaN	NaN	NaN	NaN	NaN	NaN	NaN	NaN	NaN	NaN	NaN	NaN	NaN
NaN	'Hoppning'	3	4	2	3	3	4	3	4	4	5	4	5	4	4.5	4	4	5	5	5	5
NaN	'Hoppning'	3	4	3	4	3	4	3	4	NaN	NaN	NaN	NaN	NaN	NaN	NaN	NaN	NaN	NaN	NaN	NaN
NaN	'Dressyr'	NaN	NaN	NaN	NaN	NaN	NaN	NaN	NaN	NaN	NaN	NaN	NaN	NaN	NaN	NaN	NaN	NaN	NaN	NaN	NaN
NaN	'Hoppning'	2	3	2	3	NaN	NaN	NaN	NaN	NaN	NaN	NaN	NaN	NaN	NaN	NaN	NaN	NaN	NaN	NaN	NaN
NaN	'Hoppning'	NaN	NaN	NaN	NaN	NaN	NaN	NaN	NaN	NaN	NaN	NaN	NaN	NaN	NaN	NaN	NaN	NaN	NaN	NaN	NaN
NaN	'Dressyr'	2	3	2	3	NaN	NaN	NaN	NaN	NaN	NaN	NaN	NaN	NaN	NaN	NaN	NaN	NaN	NaN	NaN	NaN
NaN	'Fälttävlan'	3.2	3.9	2.3	3.4	3.6	4.2	2.9	4	2.5	4	2.2	3.5	3.8	4.2	3.5	4	4	5	3.5	5
NaN	'Dressyr'	NaN	NaN	NaN	NaN	NaN	NaN	NaN	NaN	NaN	NaN	NaN	NaN	NaN	NaN	NaN	NaN	NaN	NaN	NaN	NaN
NaN	'Hoppning'	NaN	NaN	NaN	NaN	NaN	NaN	NaN	NaN	NaN	NaN	NaN	NaN	NaN	NaN	NaN	NaN	NaN	NaN	NaN	NaN
NaN	'Dressyr'	2.5	3	2.5	3	3.5	4	3	4	3.5	4.2	3.8	4.2	4	5	4	5	5	5	4	5
NaN	'Hoppning'	2.5	3.2	2.5	3.2	NaN	NaN	NaN	NaN	NaN	NaN	NaN	NaN	NaN	NaN	NaN	NaN	NaN	NaN	NaN	NaN
NaN	'Dressyr'	3	3.2	3	3.2	3	3.5	3	3.5	NaN	NaN	NaN	NaN	NaN	NaN	NaN	NaN	NaN	NaN	NaN	NaN
NaN	'Dressyr'	NaN	NaN	NaN	NaN	NaN	NaN	NaN	NaN	NaN	NaN	NaN	NaN	NaN	NaN	NaN	NaN	NaN	NaN	NaN	NaN
NaN	'Dressyr'	2	3	2	3	3	4	3	4	3	5	2	5	4	5	3	5	4	5	3	5
NaN	'Dressyr'	2.9	4.1	1.8	3.5	3	5.2	3.5	5	2.7	4.5	3.2	4.7	4	5	4	5	4.5	5	4.5	5
NaN	'Dressyr'	2.5	3.5	2.5	3.5	3	4	3	4	3.5	5	3	4	3	5	3	5	5	5	4	5
NaN	'Dressyr'	NaN	NaN	NaN	NaN	NaN	NaN	NaN	NaN	NaN	NaN	NaN	NaN	NaN	NaN	NaN	NaN	NaN	NaN	NaN	NaN
NaN	'Dressyr'	3	4	3	4	3	4	3	4	3	4	3	4	4	5	4	5	5	5	5	5
NaN	'Dressyr'	2.8	3	2.5	3.2	3.5	4	3.5	4	4	5	4	5	3.5	4	4	4.5	4.5	5	4	5
NaN	'Hoppning'	3	4	2	5	2	3	2	NaN	NaN	NaN	NaN	NaN	NaN	NaN	NaN	NaN	NaN	NaN	NaN	NaN
NaN	'Hoppning'	NaN	NaN	NaN	NaN	NaN	NaN	NaN	NaN	NaN	NaN	NaN	NaN	NaN	NaN	NaN	NaN	NaN	NaN	NaN	NaN
NaN	'Dressyr'	3	4	2	4	3	4	3	5	NaN	NaN	NaN	NaN	NaN	NaN	NaN	NaN	NaN	NaN	NaN	NaN
NaN	'Dressyr'	2.6	3.4	2.4	3.5	3.5	4.2	3.5	4.4	3	4.3	2.6	4	3.8	4.2	3.8	4.2	5	5	5	5
NaN	'Hoppning'	NaN	NaN	NaN	NaN	NaN	NaN	NaN	NaN	NaN	NaN	NaN	NaN	NaN	NaN	NaN	NaN	NaN	NaN	NaN	NaN
NaN	'Hoppning'	NaN	NaN	NaN	NaN	NaN	NaN	NaN	NaN	NaN	NaN	NaN	NaN	NaN	NaN	NaN	NaN	NaN	NaN	NaN	NaN
NaN	'Hoppning'	NaN	NaN	NaN	NaN	NaN	NaN	NaN	NaN	NaN	NaN	NaN	NaN	NaN	NaN	NaN	NaN	NaN	NaN	NaN	NaN
NaN	'Dressyr'	1.8	3	1.8	3	3.5	4.7	3.5	4.7	3.5	5	3.5	5	4	5	4	5	5	5	5	5
NaN	'Hoppning'	3	4	2	3	3.5	4	3.5	4	3	4	3	4	4	5	4	5	5	5	5	5
NaN	'Dressyr'	2.5	3.5	2.5	3.5	3	3	3	3	2.5	3.5	2.5	3.5	3	3	3	3	2	4	2	4
NaN	'Hoppning'	2.5	3.5	2.5	3.2	2.5	3.5	2.7	3.5	3	4.5	3	4.5	4	5	3	5	5	5	5	5
NaN	'Dressyr'	NaN	NaN	NaN	NaN	NaN	NaN	NaN	NaN	NaN	NaN	NaN	NaN	NaN	NaN	NaN	NaN	NaN	NaN	NaN	NaN
NaN	'Fälttävlan'	NaN	NaN	NaN	NaN	NaN	NaN	NaN	NaN	NaN	NaN	NaN	NaN	NaN	NaN	NaN	NaN	NaN	NaN	NaN	NaN
NaN	'Dressyr'	2	3.5	2.5	3.5	3	5	3	5	4	5	3	5	4	5	4	5	4.5	5	4.5	5
NaN	'Hoppning'	NaN	NaN	NaN	NaN	NaN	NaN	NaN	NaN	NaN	NaN	NaN	NaN	NaN	NaN	NaN	NaN	NaN	NaN	NaN	NaN
NaN	'Hoppning'	2.8	3	2.8	3	3.5	4	3.4	4	4	4.5	4	4.5	4.5	5	4.5	5	4.5	5	4.5	5
NaN	'Dressyr'	NaN	NaN	NaN	NaN	NaN	NaN	NaN	NaN	NaN	NaN	NaN	NaN	NaN	NaN	NaN	NaN	NaN	NaN	NaN	NaN
NaN	'Hoppning'	NaN	NaN	NaN	NaN	NaN	NaN	NaN	NaN	NaN	NaN	NaN	NaN	NaN	NaN	NaN	NaN	NaN	NaN	NaN	NaN
NaN	'Dressyr'	NaN	NaN	NaN	NaN	NaN	NaN	NaN	NaN	NaN	NaN	NaN	NaN	NaN	NaN	NaN	NaN	NaN	NaN	NaN	NaN
NaN	'Dressyr'	2	3	2	3	3.8	5	3.8	4.2	3	5	3	4	5	5	4	5	5	5	5	5
NaN	'Fälttävlan'	2.5	4	2.5	3.5	2.5	4	2.5	3.5	3	5	3	5	3	4.5	3	4	4	5	4	5
NaN	'Hoppning'	3.5	4	3	4	3	4	3	4	2	3	2.5	3.5	3.5	4.5	3	4	5	5	5	5
NaN	'Hoppning'	3	4	2	5	3	4	1	4	3	5	3	5	3	4	3	5	4	5	4	5
NaN	'Dressyr'	3	4	2	4	3	3.8	2	3.8	3	4.5	3	5	4.5	5	4	5	4.5	5	2	5
NaN	'Dressyr'	3	3	2.8	3	4	4	3.8	4	4	5	4	5	3	4	3	4	5	5	5	5
NaN	'Hoppning'	2.5	3.5	2.5	3.5	NaN	NaN	NaN	NaN	NaN	NaN	NaN	NaN	NaN	NaN	NaN	NaN	NaN	NaN	NaN	NaN
NaN	'Dressyr'	3.2	3.8	2.8	3.6	NaN	NaN	NaN	NaN	NaN	NaN	NaN	NaN	NaN	NaN	NaN	NaN	NaN	NaN	NaN	NaN
NaN	'Dressyr'	2	4	2	4	3	4	3	4	2	3	2	3	3	5	4	5	1	5	1	5
NaN	'Dressyr'	NaN	NaN	NaN	NaN	NaN	NaN	NaN	NaN	NaN	NaN	NaN	NaN	NaN	NaN	NaN	NaN	NaN	NaN	NaN	NaN
NaN	'Hoppning'	NaN	NaN	NaN	NaN	NaN	NaN	NaN	NaN	NaN	NaN	NaN	NaN	NaN	NaN	NaN	NaN	NaN	NaN	NaN	NaN
NaN	'Hoppning'	NaN	NaN	NaN	NaN	NaN	NaN	NaN	NaN	NaN	NaN	NaN	NaN	NaN	NaN	NaN	NaN	NaN	NaN	NaN	NaN
NaN	'Dressyr'	NaN	NaN	NaN	NaN	3	4	NaN	NaN	3	4	3	4	5	5	5	5	5	5	5	5
NaN	'Dressyr'	2	3	2	3	3	4	3	4	3	5	3	5	4	5	4	5	5	5	5	5
NaN	'Dressyr'	NaN	NaN	NaN	NaN	NaN	NaN	NaN	NaN	NaN	NaN	NaN	NaN	NaN	NaN	NaN	NaN	NaN	NaN	NaN	NaN
NaN	'Hoppning'	NaN	NaN	NaN	NaN	NaN	NaN	NaN	NaN	NaN	NaN	NaN	NaN	NaN	NaN	NaN	NaN	NaN	NaN	NaN	NaN
NaN	'Dressyr'	NaN	NaN	NaN	NaN	NaN	NaN	NaN	NaN	NaN	NaN	NaN	NaN	NaN	NaN	NaN	NaN	NaN	NaN	NaN	NaN
NaN	'Hoppning'	NaN	NaN	NaN	NaN	NaN	NaN	NaN	NaN	NaN	NaN	NaN	NaN	NaN	NaN	NaN	NaN	NaN	NaN	NaN	NaN
NaN	'Hoppning'	NaN	NaN	NaN	NaN	NaN	NaN	NaN	NaN	NaN	NaN	NaN	NaN	NaN	NaN	NaN	NaN	NaN	NaN	NaN	NaN
NaN	'Dressyr'	NaN	NaN	NaN	NaN	NaN	NaN	NaN	NaN	NaN	NaN	NaN	NaN	NaN	NaN	NaN	NaN	NaN	NaN	NaN	NaN
NaN	'Hoppning'	2	4	2	4	3	4	2	4	3	4	2	4	3	4	4	5	3	5	1	5
NaN	'Hoppning'	3	4	2.8	3.3	2	3	3	3	4	4	3	3	5	5	5	5	5	5	5	5
NaN	'Hoppning'	3	3.8	3	3.8	3	3.8	3	3.8	4	4.8	4	4.8	4.3	5	4.3	4.8	4	5	4	5
NaN	'Dressyr'	2.7	3.3	3.6	4.2	3.5	4.2	3	3.7	4.2	4.8	3.3	4	5	NaN	5	NaN	5	NaN	4	5
NaN	'Fälttävlan'	2.5	3.5	2.5	3	3.5	4.2	3.9	4.1	4	5	4	5	3	5	3	4	4.5	5	4.5	5
NaN	'Dressyr'	2	3	2	3	NaN	NaN	NaN	NaN	NaN	NaN	NaN	NaN	NaN	NaN	NaN	NaN	NaN	NaN	NaN	NaN
NaN	'Hoppning'	2	3	2	3	NaN	NaN	NaN	NaN	NaN	NaN	NaN	NaN	NaN	NaN	NaN	NaN	NaN	NaN	NaN	NaN
NaN	'Hoppning'	NaN	NaN	NaN	NaN	NaN	NaN	NaN	NaN	NaN	NaN	NaN	NaN	NaN	NaN	NaN	NaN	NaN	NaN	NaN	NaN
NaN	'Dressyr'	2.5	3.5	2.5	3.5	3.5	4.2	3.5	4.2	3	4	3	4	3.5	4.2	3.5	4.2	4	5	4	5
NaN	'Hoppning'	NaN	NaN	NaN	NaN	NaN	NaN	NaN	NaN	NaN	NaN	NaN	NaN	NaN	NaN	NaN	NaN	NaN	NaN	NaN	NaN
NaN	'Dressyr'	2.5	3.5	2	3.8	3.7	4.8	3.5	4.5	3.5	5	3.5	5	3	5	3.5	5	4.6	5	3.8	5
NaN	'Hoppning'	NaN	NaN	NaN	NaN	NaN	NaN	NaN	NaN	NaN	NaN	NaN	NaN	NaN	NaN	NaN	NaN	NaN	NaN	NaN	NaN
NaN	'Hoppning'	NaN	NaN	NaN	NaN	NaN	NaN	NaN	NaN	NaN	NaN	NaN	NaN	NaN	NaN	NaN	NaN	NaN	NaN	NaN	NaN
NaN	'Hoppning'	2	3	1.5	3	NaN	NaN	NaN	NaN	NaN	NaN	NaN	NaN	NaN	NaN	NaN	NaN	NaN	NaN	NaN	NaN
NaN	'Hoppning'	NaN	NaN	NaN	NaN	NaN	NaN	NaN	NaN	NaN	NaN	NaN	NaN	NaN	NaN	NaN	NaN	NaN	NaN	NaN	NaN
NaN	'Hoppning'	2.7	3.7	2.5	3.7	NaN	NaN	NaN	NaN	NaN	NaN	NaN	NaN	NaN	NaN	NaN	NaN	NaN	NaN	NaN	NaN
NaN	'Hoppning'	2.6	3.2	2	3	NaN	NaN	NaN	NaN	NaN	NaN	NaN	NaN	NaN	NaN	NaN	NaN	NaN	NaN	NaN	NaN
NaN	'Dressyr'	NaN	NaN	NaN	NaN	NaN	NaN	NaN	NaN	NaN	NaN	NaN	NaN	NaN	NaN	NaN	NaN	NaN	NaN	NaN	NaN
NaN	'Dressyr'	NaN	NaN	NaN	NaN	NaN	NaN	NaN	NaN	NaN	NaN	NaN	NaN	NaN	NaN	NaN	NaN	NaN	NaN	NaN	NaN
NaN	'Fälttävlan'	NaN	NaN	NaN	NaN	NaN	NaN	NaN	NaN	NaN	NaN	NaN	NaN	NaN	NaN	NaN	NaN	NaN	NaN	NaN	NaN
NaN	'Hoppning'	NaN	NaN	NaN	NaN	NaN	NaN	NaN	NaN	NaN	NaN	NaN	NaN	NaN	NaN	NaN	NaN	NaN	NaN	NaN	NaN
NaN	'Dressyr'	2.6	3.7	2.6	3.7	2	3.7	2	3.7	3.5	4.8	3.5	4.8	3	4.9	3	4.9	2	5	2	5
NaN	'Dressyr'	NaN	NaN	NaN	NaN	2	3	2	4	2	3	2	4	4	5	3	5	4	5	3	5
NaN	'Hoppning'	NaN	NaN	NaN	NaN	NaN	NaN	NaN	NaN	NaN	NaN	NaN	NaN	NaN	NaN	NaN	NaN	NaN	NaN	NaN	NaN
NaN	'Dressyr'	2	3	2	3	4	4	4	4	4	4	4	4	4	5	4	5	2	4	2	4
NaN	'Hoppning'	NaN	NaN	NaN	NaN	NaN	NaN	NaN	NaN	NaN	NaN	NaN	NaN	NaN	NaN	NaN	NaN	NaN	NaN	NaN	NaN
NaN	'Hoppning'	1.2	2.3	1.2	2.3	3	4.2	3	4.2	1	3.7	1.5	4	4	5	3	5	5	5	4.7	5
NaN	'Hoppning'	NaN	NaN	NaN	NaN	NaN	NaN	NaN	NaN	NaN	NaN	NaN	NaN	NaN	NaN	NaN	NaN	NaN	NaN	NaN	NaN
NaN	'Dressyr'	NaN	NaN	NaN	NaN	NaN	NaN	NaN	NaN	NaN	NaN	NaN	NaN	NaN	NaN	NaN	NaN	NaN	NaN	NaN	NaN
NaN	'Dressyr'	2	4	2	3	3	3	3	3	2	5	2	5	5	5	5	5	5	5	5	5
NaN	'Dressyr'	NaN	NaN	NaN	NaN	NaN	NaN	NaN	NaN	NaN	NaN	NaN	NaN	NaN	NaN	NaN	NaN	NaN	NaN	NaN	NaN
NaN	'Hoppning'	3	4	NaN	NaN	3	5	3	5	NaN	NaN	NaN	NaN	NaN	NaN	NaN	NaN	NaN	NaN	NaN	NaN
NaN	'Dressyr'	NaN	NaN	NaN	NaN	NaN	NaN	NaN	NaN	NaN	NaN	NaN	NaN	NaN	NaN	NaN	NaN	NaN	NaN	NaN	NaN
NaN	'Hoppning'	2	4	2	4	2	4	2	4	NaN	NaN	NaN	NaN	NaN	NaN	NaN	NaN	NaN	NaN	NaN	NaN
NaN	'Dressyr'	NaN	NaN	NaN	NaN	NaN	NaN	NaN	NaN	NaN	NaN	NaN	NaN	NaN	NaN	NaN	NaN	NaN	NaN	NaN	NaN
NaN	'Dressyr'	NaN	NaN	NaN	NaN	NaN	NaN	NaN	NaN	NaN	NaN	NaN	NaN	NaN	NaN	NaN	NaN	NaN	NaN	NaN	NaN
NaN	'Hoppning'	NaN	NaN	NaN	NaN	NaN	NaN	NaN	NaN	NaN	NaN	NaN	NaN	NaN	NaN	NaN	NaN	NaN	NaN	NaN	NaN
NaN	'Hoppning'	2.4	2.8	2.1	2.5	4	4	4	4	4	4	4	4	4.5	4.9	4.1	4.5	5	5	5	5
NaN	'Hoppning'	NaN	NaN	NaN	NaN	NaN	NaN	NaN	NaN	NaN	NaN	NaN	NaN	NaN	NaN	NaN	NaN	NaN	NaN	NaN	NaN
NaN	'Hoppning'	NaN	NaN	NaN	NaN	NaN	NaN	NaN	NaN	NaN	NaN	NaN	NaN	NaN	NaN	NaN	NaN	NaN	NaN	NaN	NaN
NaN	'Dressyr'	NaN	NaN	NaN	NaN	NaN	NaN	NaN	NaN	NaN	NaN	NaN	NaN	NaN	NaN	NaN	NaN	NaN	NaN	NaN	NaN
NaN	'Fälttävlan'	2	3	2	3	NaN	NaN	NaN	NaN	NaN	NaN	NaN	NaN	NaN	NaN	NaN	NaN	NaN	NaN	NaN	NaN
NaN	'Dressyr'	NaN	NaN	NaN	NaN	NaN	NaN	NaN	NaN	NaN	NaN	NaN	NaN	NaN	NaN	NaN	NaN	NaN	NaN	NaN	NaN
NaN	'Hoppning'	3	4	2	4	4	5	4	5	4	5	4	5	4	5	4	5	4	5	4	5
NaN	'Hoppning'	NaN	NaN	NaN	NaN	NaN	NaN	NaN	NaN	NaN	NaN	NaN	NaN	NaN	NaN	NaN	NaN	NaN	NaN	NaN	NaN
NaN	'Dressyr'	NaN	NaN	NaN	NaN	NaN	NaN	NaN	NaN	NaN	NaN	NaN	NaN	NaN	NaN	NaN	NaN	NaN	NaN	NaN	NaN
NaN	'Dressyr'	1.9	3.2	1.5	5	3	4	2.5	4.5	4	5	3	5	3	4.5	3	4.5	4.5	5	4.5	5
NaN	'Dressyr'	2	3	2	3	3	4	3	4	4	5	4	5	3	4	3	4	3	3	3	3
NaN	'Dressyr'	2	3	2	3	2	3	2	3	2	4	2	4	5	5	5	5	5	5	5	5
NaN	'Dressyr'	2	3.5	1.8	3.7	NaN	NaN	NaN	NaN	NaN	NaN	NaN	NaN	NaN	NaN	NaN	NaN	NaN	NaN	NaN	NaN
NaN	'Hoppning'	NaN	NaN	NaN	NaN	NaN	NaN	NaN	NaN	NaN	NaN	NaN	NaN	NaN	NaN	NaN	NaN	NaN	NaN	NaN	NaN
NaN	'Dressyr'	NaN	NaN	NaN	NaN	NaN	NaN	NaN	NaN	NaN	NaN	NaN	NaN	NaN	NaN	NaN	NaN	NaN	NaN	NaN	NaN
NaN	'Dressyr'	2.5	3	2.8	3.2	3	3.5	2.8	3.2	4	5	3.5	4	4.5	5	4.3	4.6	5	5	5	5
NaN	'Dressyr'	3	3.5	3	3.5	3	4	3	4	3.5	4.5	3.5	4.5	3.7	4.5	4	5	4	5	4	5
NaN	'Dressyr'	2	3	2.8	3.2	3	3.2	3	4	4.2	5	4.2	5	3.5	4	4.2	5	5	5	5	5
NaN	'Hoppning'	2.8	3.2	2.8	3.2	2.8	3.2	3.5	3.8	3	3.5	3	3.5	4.5	5	4	5	4	5	3	5
NaN	'Dressyr'	3	3.7	2.5	4	3.5	4.5	3	5	NaN	NaN	NaN	NaN	NaN	NaN	NaN	NaN	NaN	NaN	NaN	NaN
NaN	'Hoppning'	2	3	2	3	NaN	NaN	NaN	NaN	NaN	NaN	NaN	NaN	NaN	NaN	NaN	NaN	NaN	NaN	NaN	NaN
NaN	'Hoppning'	3	4	NaN	NaN	NaN	NaN	NaN	NaN	NaN	NaN	NaN	NaN	NaN	NaN	NaN	NaN	NaN	NaN	NaN	NaN
NaN	'Hoppning'	2.5	3.2	2.5	3.2	NaN	NaN	NaN	NaN	NaN	NaN	NaN	NaN	NaN	NaN	NaN	NaN	NaN	NaN	NaN	NaN
NaN	'Dressyr'	2	4	1	5	3	4	1	5	3	5	1	5	2	5	1	5	5	5	5	5
NaN	'Dressyr'	3	4	3	3	3	4	3	4	2	3	3	4	4	4	4	5	4	5	4	5
NaN	'Hoppning'	NaN	NaN	NaN	NaN	NaN	NaN	NaN	NaN	NaN	NaN	NaN	NaN	NaN	NaN	NaN	NaN	NaN	NaN	NaN	NaN
NaN	'Hoppning'	NaN	NaN	NaN	NaN	NaN	NaN	NaN	NaN	NaN	NaN	NaN	NaN	NaN	NaN	NaN	NaN	NaN	NaN	NaN	NaN
NaN	'Dressyr'	3	4	3	4	4	5	4	5	4	4.6	4	4.6	2.8	3.2	2.8	3.2	4.5	5	4	5
NaN	'Dressyr'	NaN	NaN	NaN	NaN	NaN	NaN	NaN	NaN	NaN	NaN	NaN	NaN	NaN	NaN	NaN	NaN	NaN	NaN	NaN	NaN
NaN	'Dressyr'	2.8	3.2	2.8	3.2	3	3.3	3	3.3	3	3.5	3	3.5	3.9	4.3	3.9	4.3	4.7	5	4.7	5
NaN	'Dressyr'	NaN	NaN	NaN	NaN	NaN	NaN	NaN	NaN	NaN	NaN	NaN	NaN	NaN	NaN	NaN	NaN	NaN	NaN	NaN	NaN
NaN	'Dressyr'	NaN	NaN	NaN	NaN	NaN	NaN	NaN	NaN	NaN	NaN	NaN	NaN	NaN	NaN	NaN	NaN	NaN	NaN	NaN	NaN
NaN	'Hoppning'	NaN	NaN	NaN	NaN	NaN	NaN	NaN	NaN	NaN	NaN	NaN	NaN	NaN	NaN	NaN	NaN	NaN	NaN	NaN	NaN
NaN	'Dressyr'	NaN	NaN	NaN	NaN	NaN	NaN	NaN	NaN	NaN	NaN	NaN	NaN	NaN	NaN	NaN	NaN	NaN	NaN	NaN	NaN
NaN	'Hoppning'	2.5	3	2	4	NaN	NaN	NaN	NaN	NaN	NaN	NaN	NaN	NaN	NaN	NaN	NaN	NaN	NaN	NaN	NaN
NaN	'Dressyr'	2.5	3	2	3	3	4	3	4.5	NaN	NaN	NaN	NaN	NaN	NaN	NaN	NaN	NaN	NaN	NaN	NaN
NaN	'Hoppning'	3.7	4.2	2.6	3.4	3.4	4.2	4.2	NaN	4.5	NaN	3.8	4.2	4.7	NaN	3.4	4.2	3.8	4.3	2.5	3.6
NaN	'Hoppning'	NaN	NaN	NaN	NaN	NaN	NaN	NaN	NaN	NaN	NaN	NaN	NaN	NaN	NaN	NaN	NaN	NaN	NaN	NaN	NaN
NaN	'Hoppning'	3	4	2	5	2	3	2	4	3	4	2	5	4	4	4	5	4	5	4	5
NaN	'Hoppning'	NaN	NaN	NaN	NaN	NaN	NaN	NaN	NaN	NaN	NaN	NaN	NaN	NaN	NaN	NaN	NaN	NaN	NaN	NaN	NaN
NaN	'Dressyr'	2.9	3.1	2.9	3.1	2.8	3.2	2.5	3	4.5	5	4.5	5	4.5	5	3.5	4.5	5	5	5	5
NaN	'Dressyr'	NaN	NaN	NaN	NaN	NaN	NaN	NaN	NaN	NaN	NaN	NaN	NaN	NaN	NaN	NaN	NaN	NaN	NaN	NaN	NaN
NaN	'Hoppning'	NaN	NaN	NaN	NaN	NaN	NaN	NaN	NaN	NaN	NaN	NaN	NaN	NaN	NaN	NaN	NaN	NaN	NaN	NaN	NaN
NaN	'Dressyr'	NaN	NaN	NaN	NaN	NaN	NaN	NaN	NaN	NaN	NaN	NaN	NaN	NaN	NaN	NaN	NaN	NaN	NaN	NaN	NaN
NaN	'Hoppning'	2.8	4	2.8	3.5	2.5	3.4	2.5	3.5	NaN	NaN	NaN	NaN	NaN	NaN	NaN	NaN	NaN	NaN	NaN	NaN
NaN	'Dressyr'	3	3	2.5	3.5	3	3	3	3.5	4	4	2.8	3.8	5	5	4	5	4	NaN	3	4
NaN	'Dressyr'	NaN	NaN	NaN	NaN	NaN	NaN	NaN	NaN	NaN	NaN	NaN	NaN	NaN	NaN	NaN	NaN	NaN	NaN	NaN	NaN
NaN	'Hoppning'	2	3	NaN	NaN	3	4	NaN	NaN	3	4	NaN	NaN	4	5	NaN	NaN	5	5	NaN	NaN
NaN	'Dressyr'	NaN	NaN	NaN	NaN	NaN	NaN	NaN	NaN	NaN	NaN	NaN	NaN	NaN	NaN	NaN	NaN	NaN	NaN	NaN	NaN
NaN	'Hoppning'	2	4	1	5	2	4	1	5	NaN	NaN	NaN	NaN	NaN	NaN	NaN	NaN	NaN	NaN	NaN	NaN
NaN	'Dressyr'	2.2	3	2	2.8	3.2	3.8	3.2	3.8	2.9	3.3	3	3.5	2.7	3	2.7	3	4.6	5	4.6	5
NaN	'Dressyr'	2	2.5	2	3	3	5	4	5	3	5	4	5	4.5	5	4.5	5	5	5	5	5
NaN	'Hoppning'	2.5	3.5	2	4	2.8	4	2.5	4.3	2.5	4	2.5	4.5	4	5	3	5	4	5	2.5	5
NaN	'Dressyr'	2.9	3.1	NaN	NaN	2.8	3.1	NaN	NaN	2.9	3.1	NaN	NaN	3.9	4.3	NaN	NaN	5	5	NaN	NaN
NaN	'Dressyr'	2	4	2	4	3	4	3	4	3	4	3	4	4	5	4	5	5	5	5	5
NaN	'Hoppning'	4	5	3	5	NaN	NaN	NaN	NaN	NaN	NaN	NaN	NaN	NaN	NaN	NaN	NaN	NaN	NaN	NaN	NaN
NaN	'Hoppning'	2.9	3.3	2.9	3.3	3	4	3	4	3	4	3	4	5	5	5	5	5	5	5	5
NaN	'Dressyr'	3.2	3.8	3	3.6	3.5	4	3.5	4	4.5	4.8	3.5	4	3.5	4	3.2	3.8	5	5	5	5
NaN	'Dressyr'	NaN	NaN	NaN	NaN	NaN	NaN	NaN	NaN	NaN	NaN	NaN	NaN	NaN	NaN	NaN	NaN	NaN	NaN	NaN	NaN
NaN	'Dressyr'	3	4	2.8	3.4	3	4	3	5	4	5	4	5	NaN	NaN	NaN	NaN	NaN	NaN	NaN	NaN
NaN	'Dressyr'	3	3	2	3	NaN	NaN	NaN	NaN	NaN	NaN	NaN	NaN	NaN	NaN	NaN	NaN	NaN	NaN	NaN	NaN
NaN	'Hoppning'	NaN	NaN	NaN	NaN	NaN	NaN	NaN	NaN	NaN	NaN	NaN	NaN	NaN	NaN	NaN	NaN	NaN	NaN	NaN	NaN
NaN	'Dressyr'	2.5	3.5	2.5	3.5	2.8	3.2	2	4	2	4	2	4	NaN	NaN	NaN	NaN	NaN	NaN	NaN	NaN
NaN	'Hoppning'	NaN	NaN	NaN	NaN	NaN	NaN	NaN	NaN	NaN	NaN	NaN	NaN	NaN	NaN	NaN	NaN	NaN	NaN	NaN	NaN
NaN	'Dressyr'	NaN	NaN	NaN	NaN	NaN	NaN	NaN	NaN	NaN	NaN	NaN	NaN	NaN	NaN	NaN	NaN	NaN	NaN	NaN	NaN
NaN	'Hoppning'	2	3	2	3	NaN	NaN	NaN	NaN	NaN	NaN	NaN	NaN	NaN	NaN	NaN	NaN	NaN	NaN	NaN	NaN
NaN	'Dressyr'	NaN	NaN	NaN	NaN	NaN	NaN	NaN	NaN	NaN	NaN	NaN	NaN	NaN	NaN	NaN	NaN	NaN	NaN	NaN	NaN
NaN	'Dressyr'	NaN	NaN	NaN	NaN	NaN	NaN	NaN	NaN	NaN	NaN	NaN	NaN	NaN	NaN	NaN	NaN	NaN	NaN	NaN	NaN
NaN	'Dressyr'	2	3.5	2	3.5	NaN	NaN	NaN	NaN	NaN	NaN	NaN	NaN	NaN	NaN	NaN	NaN	NaN	NaN	NaN	NaN
NaN	'Hoppning'	3	4	2	4	3	4	3	4	4	5	4	5	4	5	4	5	5	5	5	5
NaN	'Fälttävlan'	NaN	NaN	NaN	NaN	NaN	NaN	NaN	NaN	NaN	NaN	NaN	NaN	NaN	NaN	NaN	NaN	NaN	NaN	NaN	NaN
NaN	'Dressyr'	2	3	2	3	2	3	2	3	2	3	NaN	NaN	NaN	NaN	NaN	NaN	NaN	NaN	NaN	NaN
NaN	'Dressyr'	3	4	2	3	NaN	NaN	NaN	NaN	NaN	NaN	NaN	NaN	NaN	NaN	NaN	NaN	NaN	NaN	NaN	NaN
NaN	'Hoppning'	3	4	2	4	3	4	3	5	3	5	3	5	5	5	5	5	5	5	5	5
NaN	'Dressyr'	NaN	NaN	NaN	NaN	NaN	NaN	NaN	NaN	NaN	NaN	NaN	NaN	NaN	NaN	NaN	NaN	NaN	NaN	NaN	NaN
NaN	'Hoppning'	2	4	2	4	3	4	3	4	2	4	2	4	2	4	2	5	5	5	5	5
NaN	'Dressyr'	2	3	2	3	2	3	3	4	3	4	2	3	3	4	3	4	5	5	5	5
NaN	'Dressyr'	1	2	1	2.5	4	5	4	5	4	5	4	5	4	5	4	5	5	5	5	5
NaN	'Dressyr'	NaN	NaN	NaN	NaN	NaN	NaN	NaN	NaN	NaN	NaN	NaN	NaN	NaN	NaN	NaN	NaN	NaN	NaN	NaN	NaN
NaN	'Hoppning'	2.5	3.1	NaN	NaN	4	4	NaN	NaN	4	4	NaN	NaN	5	5	NaN	NaN	5	5	NaN	NaN
NaN	'Hoppning'	NaN	NaN	NaN	NaN	NaN	NaN	NaN	NaN	NaN	NaN	NaN	NaN	NaN	NaN	NaN	NaN	NaN	NaN	NaN	NaN
NaN	'Fälttävlan'	NaN	NaN	NaN	NaN	NaN	NaN	NaN	NaN	NaN	NaN	NaN	NaN	NaN	NaN	NaN	NaN	NaN	NaN	NaN	NaN
NaN	'Hoppning'	4	4.5	3.5	4	3.5	4.5	4	4	4	5	4	5	3	5	3	5	4	5	4	5
NaN	'Dressyr'	NaN	NaN	NaN	NaN	NaN	NaN	NaN	NaN	NaN	NaN	NaN	NaN	NaN	NaN	NaN	NaN	NaN	NaN	NaN	NaN
NaN	'Dressyr'	NaN	NaN	NaN	NaN	NaN	NaN	NaN	NaN	NaN	NaN	NaN	NaN	NaN	NaN	NaN	NaN	NaN	NaN	NaN	NaN
NaN	'Hoppning'	NaN	NaN	NaN	NaN	NaN	NaN	NaN	NaN	NaN	NaN	NaN	NaN	NaN	NaN	NaN	NaN	NaN	NaN	NaN	NaN
NaN	'Hoppning'	NaN	NaN	NaN	NaN	NaN	NaN	NaN	NaN	NaN	NaN	NaN	NaN	NaN	NaN	NaN	NaN	NaN	NaN	NaN	NaN
NaN	'Hoppning'	NaN	NaN	NaN	NaN	NaN	NaN	NaN	NaN	NaN	NaN	NaN	NaN	NaN	NaN	NaN	NaN	NaN	NaN	NaN	NaN
NaN	'Dressyr'	NaN	NaN	NaN	NaN	NaN	NaN	NaN	NaN	NaN	NaN	NaN	NaN	NaN	NaN	NaN	NaN	NaN	NaN	NaN	NaN
NaN	'Hoppning'	2.9	3.7	NaN	NaN	2.7	4	NaN	NaN	NaN	NaN	NaN	NaN	NaN	NaN	NaN	NaN	NaN	NaN	NaN	NaN
NaN	'Dressyr'	2	3	2	3	3	4	4	3	NaN	NaN	NaN	NaN	NaN	NaN	NaN	NaN	NaN	NaN	NaN	NaN
NaN	'Hoppning'	NaN	NaN	NaN	NaN	NaN	NaN	NaN	NaN	NaN	NaN	NaN	NaN	NaN	NaN	NaN	NaN	NaN	NaN	NaN	NaN
NaN	'Hoppning'	NaN	NaN	NaN	NaN	NaN	NaN	NaN	NaN	NaN	NaN	NaN	NaN	NaN	NaN	NaN	NaN	NaN	NaN	NaN	NaN
NaN	'Hoppning'	3	4	3	4	NaN	NaN	NaN	NaN	NaN	NaN	NaN	NaN	NaN	NaN	NaN	NaN	NaN	NaN	NaN	NaN
NaN	'Hoppning'	2.5	3.8	2.5	3.8	3	4.5	1	5	3	4	2.5	4.5	3	5	3.5	5	5	5	2	5
NaN	'Dressyr'	NaN	NaN	NaN	NaN	NaN	NaN	NaN	NaN	NaN	NaN	NaN	NaN	NaN	NaN	NaN	NaN	NaN	NaN	NaN	NaN
NaN	'Dressyr'	2	3	2	3	3	4	3	4	3	4	3	4	4	5	4	5	3	4	3	4
NaN	'Dressyr'	2	3	2	3	NaN	NaN	NaN	NaN	NaN	NaN	NaN	NaN	NaN	NaN	NaN	NaN	NaN	NaN	NaN	NaN
NaN	'Dressyr'	NaN	NaN	NaN	NaN	NaN	NaN	NaN	NaN	NaN	NaN	NaN	NaN	NaN	NaN	NaN	NaN	NaN	NaN	NaN	NaN
NaN	'Fälttävlan'	2.8	3.2	2.8	3.2	3.8	4.2	3.8	4.2	3.2	3.6	3	3.5	2.8	3.2	3.5	4	2	4	2	4
NaN	'Dressyr'	2	2	2	2	3	4	3	4	4	5	4	5	5	5	5	5	5	5	5	5
NaN	'Hoppning'	2	3.5	1.5	2.5	NaN	NaN	NaN	NaN	NaN	NaN	NaN	NaN	NaN	NaN	NaN	NaN	NaN	NaN	NaN	NaN
NaN	'Dressyr'	2	3	2	3	3	4	3	4	NaN	NaN	NaN	NaN	NaN	NaN	NaN	NaN	NaN	NaN	NaN	NaN
NaN	'Hoppning'	2.8	3.8	2	4.3	3.8	4.2	3	4.5	3.8	4.8	2	4	4	4.5	2.8	4	4	5	3	5
NaN	'Hoppning'	NaN	NaN	NaN	NaN	NaN	NaN	NaN	NaN	NaN	NaN	NaN	NaN	NaN	NaN	NaN	NaN	NaN	NaN	NaN	NaN
NaN	'Dressyr'	NaN	NaN	NaN	NaN	NaN	NaN	NaN	NaN	NaN	NaN	NaN	NaN	NaN	NaN	NaN	NaN	NaN	NaN	NaN	NaN
NaN	'Hoppning'	3	4	3	4	NaN	NaN	NaN	NaN	NaN	NaN	NaN	NaN	NaN	NaN	NaN	NaN	NaN	NaN	NaN	NaN
NaN	'Dressyr'	2.9	3.1	2.6	3.2	3	4	3	3	NaN	NaN	NaN	NaN	NaN	NaN	NaN	NaN	NaN	NaN	NaN	NaN
NaN	'Hoppning'	NaN	NaN	NaN	NaN	NaN	NaN	NaN	NaN	NaN	NaN	NaN	NaN	NaN	NaN	NaN	NaN	NaN	NaN	NaN	NaN
NaN	'Dressyr'	NaN	NaN	NaN	NaN	NaN	NaN	NaN	NaN	NaN	NaN	NaN	NaN	NaN	NaN	NaN	NaN	NaN	NaN	NaN	NaN
NaN	'Hoppning'	3	4	4	4	3	4	3	4	NaN	NaN	NaN	NaN	NaN	NaN	NaN	NaN	NaN	NaN	NaN	NaN
NaN	'Hoppning'	2.9	3.8	3	3	NaN	NaN	NaN	NaN	NaN	NaN	NaN	NaN	NaN	NaN	NaN	NaN	NaN	NaN	NaN	NaN
NaN	'Dressyr'	2.5	3.3	2.7	3.2	3.5	4.2	3.5	4	4	5	4	5	3.8	5	4	5	4	5	4	5
NaN	'Hoppning'	3.2	3.8	3.5	4.2	3.2	3.6	3.6	4	3.2	3.5	3.4	4	3.2	4	2.8	3.8	3	4	2	4
NaN	'Hoppning'	3.8	4.2	2.8	4	3	4.2	2.8	3.5	2.8	4.2	2.8	4.2	3.2	4.5	3.8	4.2	4.5	5	4.5	5
NaN	'Dressyr'	2	3.5	2.8	3.2	3	4	3	3	4	5	4	5	4	5	4	5	5	5	5	5
NaN	'Fälttävlan'	3	3.8	3	3.5	2.8	3.8	2.8	3.8	2.5	3.5	2.5	3.5	5	5	5	5	5	5	5	5
NaN	'Hoppning'	3	3.2	2.8	3	3	4	3.5	4	NaN	NaN	NaN	NaN	NaN	NaN	NaN	NaN	NaN	NaN	NaN	NaN
NaN	'Dressyr'	3	4	NaN	NaN	4	5	NaN	NaN	4	5	NaN	NaN	2	3	NaN	NaN	5	5	NaN	NaN
NaN	'Hoppning'	3	4	3	4	3	3	3	3	3	5	3	5	4	4	4	4	2	4	5	5
NaN	'Hoppning'	NaN	NaN	NaN	NaN	NaN	NaN	NaN	NaN	NaN	NaN	NaN	NaN	NaN	NaN	NaN	NaN	NaN	NaN	NaN	NaN
NaN	'Hoppning'	4	4	3	4	4	5	4	5	3	4	2	4	4	5	3	4	5	5	5	5
NaN	'Dressyr'	3	4	3	4	3	4	3	4	3	4	3	4	3	4	3	4	4	5	4	5
NaN	'Dressyr'	2.5	3.5	2	4	3	4	3	5	4	NaN	3	4	3	5	3	4	4	5	4	5
NaN	'Hoppning'	NaN	NaN	NaN	NaN	NaN	NaN	NaN	NaN	NaN	NaN	NaN	NaN	NaN	NaN	NaN	NaN	NaN	NaN	NaN	NaN
NaN	'Hoppning'	3	4	2	3	3	4	3	4	4.5	5	3	5	4	5	3	4	5	5	5	5
NaN	'Hoppning'	NaN	NaN	NaN	NaN	NaN	NaN	NaN	NaN	NaN	NaN	NaN	NaN	NaN	NaN	NaN	NaN	NaN	NaN	NaN	NaN
NaN	'Dressyr'	NaN	NaN	NaN	NaN	NaN	NaN	NaN	NaN	NaN	NaN	NaN	NaN	NaN	NaN	NaN	NaN	NaN	NaN	NaN	NaN
NaN	'Dressyr'	NaN	NaN	NaN	NaN	NaN	NaN	NaN	NaN	NaN	NaN	NaN	NaN	NaN	NaN	NaN	NaN	NaN	NaN	NaN	NaN
NaN	'Dressyr'	3	4	3	4	3	4	3	4	3	4	3	4	4	5	4	5	5	5	5	5
NaN	'Dressyr'	2	3	2	3	3	4	3	4	3	4	3	4	4	5	4	5	5	5	5	5
NaN	'Dressyr'	NaN	NaN	NaN	NaN	NaN	NaN	NaN	NaN	NaN	NaN	NaN	NaN	NaN	NaN	NaN	NaN	NaN	NaN	NaN	NaN
NaN	'Hoppning'	2.5	4	2.5	4	3	4	2	4	4	5	3	4	5	5	5	5	1	3	5	5
NaN	'Hoppning'	2	3	1.5	2.5	3	3.5	3	4	4	5	3.5	5	4.5	5	4.5	5	5	5	5	5
NaN	'Dressyr'	2.5	3.2	2.3	3.3	NaN	NaN	NaN	NaN	NaN	NaN	NaN	NaN	NaN	NaN	NaN	NaN	NaN	NaN	NaN	NaN
NaN	'Dressyr'	2	3	1	3	3	5	3	5	4	5	4	5	5	5	5	5	5	5	5	5
NaN	'Dressyr'	NaN	NaN	NaN	NaN	NaN	NaN	NaN	NaN	NaN	NaN	NaN	NaN	NaN	NaN	NaN	NaN	NaN	NaN	NaN	NaN
NaN	'Dressyr'	NaN	NaN	NaN	NaN	NaN	NaN	NaN	NaN	NaN	NaN	NaN	NaN	NaN	NaN	NaN	NaN	NaN	NaN	NaN	NaN
NaN	'Hoppning'	NaN	NaN	NaN	NaN	NaN	NaN	NaN	NaN	NaN	NaN	NaN	NaN	NaN	NaN	NaN	NaN	NaN	NaN	NaN	NaN
NaN	'Hoppning'	NaN	NaN	NaN	NaN	NaN	NaN	NaN	NaN	NaN	NaN	NaN	NaN	NaN	NaN	NaN	NaN	NaN	NaN	NaN	NaN
NaN	'Dressyr'	2.8	3	2.8	3	2.8	3	2.8	3	NaN	NaN	NaN	NaN	NaN	NaN	NaN	NaN	NaN	NaN	NaN	NaN
NaN	'Dressyr'	3	3	3	4	NaN	NaN	NaN	NaN	NaN	NaN	NaN	NaN	NaN	NaN	NaN	NaN	NaN	NaN	NaN	NaN
NaN	'Hoppning'	2	3	2	5	3	4	2	4	2	3	2	5	4	4	3	4	4	5	4	5
NaN	'Hoppning'	NaN	NaN	NaN	NaN	NaN	NaN	NaN	NaN	NaN	NaN	NaN	NaN	NaN	NaN	NaN	NaN	NaN	NaN	NaN	NaN
NaN	'Hoppning'	NaN	NaN	NaN	NaN	NaN	NaN	NaN	NaN	NaN	NaN	NaN	NaN	NaN	NaN	NaN	NaN	NaN	NaN	NaN	NaN
NaN	'Hoppning'	3	3.5	2	3	3.5	4	3	4	3	4	3	4	3	4	3.5	4.5	4	5	3	5
NaN	'Dressyr'	2.5	3.5	2	3	2.5	4	NaN	NaN	3.5	5	4	5	4	5	3.5	4.5	3	5	3.5	5
NaN	'Hoppning'	NaN	NaN	NaN	NaN	NaN	NaN	NaN	NaN	NaN	NaN	NaN	NaN	NaN	NaN	NaN	NaN	NaN	NaN	NaN	NaN
NaN	'Hoppning'	2	3.5	2	3	3	5	3	5	3	5	3	5	4	5	3	5	2	4	2	4
NaN	'Dressyr'	2.5	3.2	2.8	3.5	3	4	2	4	4	5	3	4.2	5	5	4.5	5	4	5	3	5
NaN	'Dressyr'	NaN	NaN	NaN	NaN	NaN	NaN	NaN	NaN	NaN	NaN	NaN	NaN	NaN	NaN	NaN	NaN	NaN	NaN	NaN	NaN
NaN	'Hoppning'	2	4	1	4	NaN	NaN	NaN	NaN	NaN	NaN	NaN	NaN	NaN	NaN	NaN	NaN	NaN	NaN	NaN	NaN
NaN	'Hoppning'	2.8	3.2	2.8	3.2	3.8	4.2	3.8	4.2	4	4	4	4	4	4	3	3	5	5	5	5
NaN	'Hoppning'	2.8	3.1	2.8	3.1	4	5	4	5	5	5	4	5	4	5	4	5	5	5	5	5
NaN	'Hoppning'	3	3.8	2.7	3.2	3.6	4.2	3.3	4	3	3.7	3	3.7	3	4	3	4	4	5	4	5
NaN	'Hoppning'	NaN	NaN	NaN	NaN	NaN	NaN	NaN	NaN	NaN	NaN	NaN	NaN	NaN	NaN	NaN	NaN	NaN	NaN	NaN	NaN
NaN	'Hoppning'	2.6	3.8	2	3	2.5	4	2	4	3	5	2.5	4	3	5	2.5	4	2	5	2	4
NaN	'Hoppning'	NaN	NaN	NaN	NaN	NaN	NaN	NaN	NaN	NaN	NaN	NaN	NaN	NaN	NaN	NaN	NaN	NaN	NaN	NaN	NaN
NaN	'Hoppning'	NaN	NaN	NaN	NaN	NaN	NaN	NaN	NaN	NaN	NaN	NaN	NaN	NaN	NaN	NaN	NaN	NaN	NaN	NaN	NaN
NaN	'Hoppning'	2	4	3	4	2	3	2	3	NaN	NaN	NaN	NaN	NaN	NaN	NaN	NaN	NaN	NaN	NaN	NaN
NaN	'Hoppning'	NaN	NaN	NaN	NaN	NaN	NaN	NaN	NaN	NaN	NaN	NaN	NaN	NaN	NaN	NaN	NaN	NaN	NaN	NaN	NaN
NaN	'Dressyr'	NaN	NaN	NaN	NaN	NaN	NaN	NaN	NaN	NaN	NaN	NaN	NaN	NaN	NaN	NaN	NaN	NaN	NaN	NaN	NaN
NaN	'Dressyr'	3	4	2	5	3	4	2.5	4	3	5	2	4	3	5	1	5	5	5	2	5
NaN	'Dressyr'	2.9	3.5	2.6	3.5	3.8	5	3.8	5	4	5	3	5	NaN	NaN	NaN	NaN	NaN	NaN	NaN	NaN
NaN	'Dressyr'	NaN	NaN	NaN	NaN	NaN	NaN	NaN	NaN	NaN	NaN	NaN	NaN	NaN	NaN	NaN	NaN	NaN	NaN	NaN	NaN
NaN	'Hoppning'	NaN	NaN	NaN	NaN	NaN	NaN	NaN	NaN	NaN	NaN	NaN	NaN	NaN	NaN	NaN	NaN	NaN	NaN	NaN	NaN
NaN	'Hoppning'	3.8	4.5	3	4	NaN	NaN	NaN	NaN	NaN	NaN	NaN	NaN	4	5	3	5	4	5	4	5
NaN	'Hoppning'	2	4	1	3	3	4	4	5	3	5	3	5	5	5	3	4	4	5	3	5
NaN	'Dressyr'	NaN	NaN	NaN	NaN	NaN	NaN	NaN	NaN	NaN	NaN	NaN	NaN	NaN	NaN	NaN	NaN	NaN	NaN	NaN	NaN
NaN	'Dressyr'	2.8	3.2	2.8	3.2	3.5	3.7	3.2	3.4	4.4	4.6	4.6	4.8	4.6	4.8	4.8	5	5	5	5	5
NaN	'Hoppning'	3.5	4	2.5	3.5	3.5	4.5	3.5	4.5	3.5	4.5	3.5	4.5	NaN	NaN	NaN	NaN	NaN	NaN	NaN	NaN
NaN	'Hoppning'	4	4	4	4	4	5	3	4	5	5	4	5	5	5	5	5	5	5	5	5
NaN	'Hoppning'	3	4	2.5	4	3	4	3	4	4	5	3	5	3	4	3	4	5	5	5	5
NaN	'Hoppning'	NaN	NaN	NaN	NaN	NaN	NaN	NaN	NaN	NaN	NaN	NaN	NaN	NaN	NaN	NaN	NaN	NaN	NaN	NaN	NaN
NaN	'Hoppning'	2	3	2	3	3	4	3	4	3	4	4	5	4	5	4	5	4	5	4	5
NaN	'Hoppning'	NaN	NaN	NaN	NaN	NaN	NaN	NaN	NaN	NaN	NaN	NaN	NaN	NaN	NaN	NaN	NaN	NaN	NaN	NaN	NaN
NaN	'Hoppning'	NaN	NaN	NaN	NaN	NaN	NaN	NaN	NaN	NaN	NaN	NaN	NaN	NaN	NaN	NaN	NaN	NaN	NaN	NaN	NaN
NaN	'Dressyr'	2	3	2	3	3	4	3	4	3	4	4	5	4	5	4	5	5	5	5	5
NaN	'Dressyr'	1	3	1	3	NaN	NaN	NaN	NaN	NaN	NaN	NaN	NaN	NaN	NaN	NaN	NaN	NaN	NaN	NaN	NaN
NaN	'Hoppning'	3.5	4.5	3	4	3	4	3	4	3	4	3	4	5	5	5	5	5	5	5	5
NaN	'Hoppning'	2	3	2	3	NaN	NaN	NaN	NaN	NaN	NaN	NaN	NaN	NaN	NaN	NaN	NaN	NaN	NaN	NaN	NaN
NaN	'Fälttävlan'	2	3	1	2	3	4	2	4	3	4	2	4	3	5	2	5	2	4	2	4
NaN	'Dressyr'	NaN	NaN	NaN	NaN	NaN	NaN	NaN	NaN	NaN	NaN	NaN	NaN	NaN	NaN	NaN	NaN	NaN	NaN	NaN	NaN
NaN	'Hoppning'	2	3	2	4	3	4	3	4	3	5	3	5	4	5	4	5	5	5	3	5
NaN	'Hoppning'	2.5	4	2.5	4	NaN	NaN	NaN	NaN	NaN	NaN	NaN	NaN	NaN	NaN	NaN	NaN	NaN	NaN	NaN	NaN
NaN	'Hoppning'	NaN	NaN	NaN	NaN	NaN	NaN	NaN	NaN	NaN	NaN	NaN	NaN	NaN	NaN	NaN	NaN	NaN	NaN	NaN	NaN
NaN	'Hoppning'	3	4	3	4	2.5	4	2.5	4	4	5	2	5	4	5	3	5	4	5	4	5
NaN	'Hoppning'	2.5	3.5	2.5	3.5	3	4	3	4	2.5	4	2.5	4	3.5	4	3.5	4	5	5	5	5
NaN	'Hoppning'	2.8	3.2	3.8	4.2	2.8	3.2	3.8	4.2	3.8	4.2	2.8	3.2	3.8	4.2	4.8	NaN	NaN	NaN	NaN	NaN
NaN	'Hoppning'	NaN	NaN	NaN	NaN	NaN	NaN	NaN	NaN	NaN	NaN	NaN	NaN	NaN	NaN	NaN	NaN	NaN	NaN	NaN	NaN
NaN	'Hoppning'	2.8	3.2	2.8	3.2	3	NaN	3	4	NaN	NaN	NaN	NaN	NaN	NaN	NaN	NaN	NaN	NaN	NaN	NaN
NaN	'Hoppning'	3	4	3	4	3	4	3	4	3	4	3	4	4	4	4	4	5	5	5	5
NaN	'Dressyr'	NaN	NaN	NaN	NaN	NaN	NaN	NaN	NaN	NaN	NaN	NaN	NaN	NaN	NaN	NaN	NaN	NaN	NaN	NaN	NaN
NaN	'Hoppning'	2	3	2.8	3.2	2.8	3.2	2.8	3.2	3	4	3	4	5	5	4	5	5	5	2	4
NaN	'Hoppning'	2	3	2	3	4	5	4	5	4	5	4	5	4	5	4	5	5	5	5	5
NaN	'Hoppning'	2.5	3.1	2	3.5	3	4	3	5	3	5	4	5	4	5	4	5	4	5	4	5
NaN	'Hoppning'	NaN	NaN	NaN	NaN	NaN	NaN	NaN	NaN	NaN	NaN	NaN	NaN	NaN	NaN	NaN	NaN	NaN	NaN	NaN	NaN
NaN	'Dressyr'	2.8	3.2	2	3.5	2	3.5	2	4	3	4	3	4	4	5	4	5	4	5	4	5
NaN	'Dressyr'	2	3	2	3	3	4	3	4	2	3	2	4	3	4	3	4	5	5	5	5
NaN	'Hoppning'	NaN	NaN	NaN	NaN	NaN	NaN	NaN	NaN	NaN	NaN	NaN	NaN	NaN	NaN	NaN	NaN	NaN	NaN	NaN	NaN
NaN	'Hoppning'	NaN	NaN	NaN	NaN	NaN	NaN	NaN	NaN	NaN	NaN	NaN	NaN	NaN	NaN	NaN	NaN	NaN	NaN	NaN	NaN
NaN	'Fälttävlan'	3	4	2	3	NaN	NaN	NaN	NaN	NaN	NaN	NaN	NaN	NaN	NaN	NaN	NaN	NaN	NaN	NaN	NaN
NaN	'Dressyr'	2.8	4.2	3	4	NaN	NaN	NaN	NaN	NaN	NaN	NaN	NaN	NaN	NaN	NaN	NaN	NaN	NaN	NaN	NaN
NaN	'Dressyr'	2	4	1	3	3	5	3	5	4	4	4	4	4	4	4	4	5	5	5	5
NaN	'Hoppning'	3	4	2.5	3.5	3.5	4	2	5	4	5	3	5	4.8	5	4	5	4.9	5	4	5
NaN	'Hoppning'	NaN	NaN	NaN	NaN	NaN	NaN	NaN	NaN	NaN	NaN	NaN	NaN	NaN	NaN	NaN	NaN	NaN	NaN	NaN	NaN
NaN	'Hoppning'	2.5	4	2.5	4	NaN	NaN	NaN	NaN	NaN	NaN	NaN	NaN	NaN	NaN	NaN	NaN	NaN	NaN	NaN	NaN
NaN	'Dressyr'	1	3	1	3	3	5	2	3	2	4	2	3	4	5	5	5	5	5	4	5
NaN	'Dressyr'	3	4	2	4	4	5	3	5	4	5	4	5	5	5	5	5	5	5	5	5
NaN	'Hoppning'	NaN	NaN	NaN	NaN	NaN	NaN	NaN	NaN	NaN	NaN	NaN	NaN	NaN	NaN	NaN	NaN	NaN	NaN	NaN	NaN
NaN	'Dressyr'	3	4	3	4	3	4	4	4	4	5	3	4	4	5	4	5	5	5	5	5
NaN	'Hoppning'	3.7	4.1	2.8	3.2	4	4.5	4	4.5	4	5	4.5	5	4.5	5	4	4	NaN	NaN	NaN	NaN
NaN	'Hoppning'	3	4	3	4	2	3	2	3	2	5	3	5	4	5	3	5	5	NaN	5	NaN
NaN	'Dressyr'	NaN	NaN	NaN	NaN	NaN	NaN	NaN	NaN	NaN	NaN	NaN	NaN	NaN	NaN	NaN	NaN	NaN	NaN	NaN	NaN
NaN	'Hoppning'	NaN	NaN	NaN	NaN	NaN	NaN	NaN	NaN	NaN	NaN	NaN	NaN	NaN	NaN	NaN	NaN	NaN	NaN	NaN	NaN
NaN	'Dressyr'	3	4	3	4	NaN	NaN	NaN	NaN	NaN	NaN	NaN	NaN	NaN	NaN	NaN	NaN	NaN	NaN	NaN	NaN
NaN	'Hoppning'	NaN	NaN	NaN	NaN	NaN	NaN	NaN	NaN	NaN	NaN	NaN	NaN	NaN	NaN	NaN	NaN	NaN	NaN	NaN	NaN
NaN	'Hoppning'	NaN	NaN	NaN	NaN	NaN	NaN	NaN	NaN	NaN	NaN	NaN	NaN	NaN	NaN	NaN	NaN	NaN	NaN	NaN	NaN
NaN	'Dressyr'	NaN	NaN	NaN	NaN	NaN	NaN	NaN	NaN	NaN	NaN	NaN	NaN	NaN	NaN	NaN	NaN	NaN	NaN	NaN	NaN
NaN	'Hoppning'	NaN	NaN	NaN	NaN	NaN	NaN	NaN	NaN	NaN	NaN	NaN	NaN	NaN	NaN	NaN	NaN	NaN	NaN	NaN	NaN
NaN	'Hoppning'	3	4	3	4	3	4	3	4	3	4	3	4	4	5	4	5	3	5	3	5
NaN	'Hoppning'	NaN	NaN	NaN	NaN	NaN	NaN	NaN	NaN	NaN	NaN	NaN	NaN	NaN	NaN	NaN	NaN	NaN	NaN	NaN	NaN
NaN	'Dressyr'	2.5	3.5	2.5	3.5	3	3	3	3	3	4	3	4	4	4	4	4	5	5	5	5
NaN	'Hoppning'	2.8	3.2	3.2	3.7	NaN	NaN	NaN	NaN	NaN	NaN	NaN	NaN	NaN	NaN	NaN	NaN	NaN	NaN	NaN	NaN
NaN	'Dressyr'	2.5	3.5	1.8	3.2	3.2	3.9	2.5	4	2	3.5	2	4	3.8	5	3	4	4	5	2	4
NaN	'Hoppning'	NaN	NaN	NaN	NaN	NaN	NaN	NaN	NaN	NaN	NaN	NaN	NaN	NaN	NaN	NaN	NaN	NaN	NaN	NaN	NaN
NaN	'Hoppning'	2	3.5	2	3.5	2	4	2	4	NaN	NaN	NaN	NaN	3	4	3	4	5	5	5	5
NaN	'Hoppning'	NaN	NaN	NaN	NaN	NaN	NaN	NaN	NaN	NaN	NaN	NaN	NaN	NaN	NaN	NaN	NaN	NaN	NaN	NaN	NaN
NaN	'Dressyr'	3	3	2	4	3	4	2	4	3	4	2	4	4	4	4	4	5	5	5	5
NaN	'Dressyr'	2	3.5	2	4	NaN	NaN	NaN	NaN	NaN	NaN	NaN	NaN	NaN	NaN	NaN	NaN	NaN	NaN	NaN	NaN
NaN	'Hoppning'	2	4	2	4	3	4	3	4	2	4	2	4	3.5	4	3.5	4	4	5	4	5
NaN	'Hoppning'	NaN	NaN	NaN	NaN	NaN	NaN	NaN	NaN	NaN	NaN	NaN	NaN	NaN	NaN	NaN	NaN	NaN	NaN	NaN	NaN
NaN	'Dressyr'	NaN	NaN	NaN	NaN	NaN	NaN	NaN	NaN	NaN	NaN	NaN	NaN	NaN	NaN	NaN	NaN	NaN	NaN	NaN	NaN
NaN	'Hoppning'	2	3	2	3.5	3	4	2	5	3.5	4.5	2.5	4.5	3	4	3.5	4	5	5	4.5	5
NaN	'Hoppning'	NaN	NaN	NaN	NaN	NaN	NaN	NaN	NaN	NaN	NaN	NaN	NaN	NaN	NaN	NaN	NaN	NaN	NaN	NaN	NaN
NaN	'Hoppning'	2	3	2	3	3	4	2	4	3	5	2	5	4	5	3	5	4	5	4	5
NaN	'Dressyr'	3	3.5	3	3.5	3	3.3	3	3.5	3.5	4	3.5	4	4.5	5	4	4.5	4.8	5	4	4.2
NaN	'Dressyr'	NaN	NaN	NaN	NaN	NaN	NaN	NaN	NaN	NaN	NaN	NaN	NaN	NaN	NaN	NaN	NaN	NaN	NaN	NaN	NaN
NaN	'Dressyr'	2.5	3.5	2.5	3.5	3.5	4.5	3.5	4.5	3.5	4.5	3.5	4.5	3.5	4.5	3.5	4.5	5	5	5	5
NaN	'Dressyr'	3	4	NaN	NaN	NaN	NaN	NaN	NaN	NaN	NaN	NaN	NaN	NaN	NaN	NaN	NaN	NaN	NaN	NaN	NaN
NaN	'Hoppning'	3	3.5	3	4	3	4	2	3	3.5	4	4	5	4.5	5	3	5	4	5	3	5
NaN	'Dressyr'	2.8	3.2	2.8	3.2	2.8	3.2	2	4	3	3	2	4	5	5	3	5	5	5	2.5	5
NaN	'Hoppning'	3	3.5	3.5	4.5	2.5	3.5	2.5	3.5	2.5	3	2	3	5	5	5	5	5	5	5	5
NaN	'Fälttävlan'	2	4	3	4	3	4	3	4	3	3	3	3	3	3	3	3	3	3	3	3
NaN	'Hoppning'	2.8	3.2	2	3	3.8	4.2	3	4.2	4	5	3	4	4	4.2	3	3.2	4.8	5	4.8	5
NaN	'Dressyr'	2.9	3	2.9	3	2.9	3	2.9	3	2.5	3	2.5	3	4.9	5	4.9	5	2	4	2	4
NaN	'Hoppning'	NaN	NaN	NaN	NaN	NaN	NaN	NaN	NaN	NaN	NaN	NaN	NaN	NaN	NaN	NaN	NaN	NaN	NaN	NaN	NaN
NaN	'Dressyr'	2	4	1	3	2	4	3	4	3	5	2	4	3	4	3	4	4	5	4	5
NaN	'Dressyr'	2	3	2	3	3	4	3	4	3	4	3	4	4	5	4	5	5	5	5	5
NaN	'Dressyr'	2.5	3.8	2	3.5	NaN	NaN	NaN	NaN	NaN	NaN	NaN	NaN	NaN	NaN	NaN	NaN	NaN	NaN	NaN	NaN
NaN	'Dressyr'	NaN	NaN	NaN	NaN	NaN	NaN	NaN	NaN	NaN	NaN	NaN	NaN	NaN	NaN	NaN	NaN	NaN	NaN	NaN	NaN
NaN	'Hoppning'	2.8	3.2	2.8	3.2	NaN	NaN	NaN	NaN	NaN	NaN	NaN	NaN	NaN	NaN	NaN	NaN	NaN	NaN	NaN	NaN
NaN	'Dressyr'	2.5	3.5	NaN	3.5	3	4	3	4	3	4	3	4	3	4	3	4	5	5	5	5
NaN	'Hoppning'	NaN	NaN	NaN	NaN	NaN	NaN	NaN	NaN	NaN	NaN	NaN	NaN	NaN	NaN	NaN	NaN	NaN	NaN	NaN	NaN
NaN	'Hoppning'	NaN	NaN	NaN	NaN	NaN	NaN	NaN	NaN	NaN	NaN	NaN	NaN	NaN	NaN	NaN	NaN	NaN	NaN	NaN	NaN
NaN	'Hoppning'	2.5	3.9	3	4	3	4	3	4	3	5	3	4	3	5	3	5	4	5	1	5
NaN	'Hoppning'	2.2	3	2.2	3.5	3	4	3	4	2.5	3.5	2.5	3.5	2.8	3.8	3	4	4	5	4	5
NaN	'Dressyr'	NaN	NaN	NaN	NaN	NaN	NaN	NaN	NaN	NaN	NaN	NaN	NaN	NaN	NaN	NaN	NaN	NaN	NaN	NaN	NaN
NaN	'Hoppning'	2.5	3.9	2	4.1	3	4	2.5	4.2	2.5	4	2	4.4	4	5	3	5	4.8	5	4	5
NaN	'Dressyr'	NaN	NaN	NaN	NaN	NaN	NaN	NaN	NaN	NaN	NaN	NaN	NaN	NaN	NaN	NaN	NaN	NaN	NaN	NaN	NaN
NaN	'Hoppning'	NaN	NaN	NaN	NaN	NaN	NaN	NaN	NaN	NaN	NaN	NaN	NaN	NaN	NaN	NaN	NaN	NaN	NaN	NaN	NaN
NaN	'Dressyr'	1.8	2.2	1.8	2.2	3.8	4.2	3.8	4.2	3.8	4.2	3.8	4.2	4.9	5	4.9	5	4.9	5	4.9	5
NaN	'Dressyr'	2.8	3.2	2.8	3.2	3	4	3	4	2.5	3.5	2.5	3.5	4	5	4	5	4	5	4	5
NaN	'Hoppning'	NaN	NaN	NaN	NaN	NaN	NaN	NaN	NaN	NaN	NaN	NaN	NaN	NaN	NaN	NaN	NaN	NaN	NaN	NaN	NaN
NaN	'Hoppning'	NaN	NaN	NaN	NaN	NaN	NaN	NaN	NaN	NaN	NaN	NaN	NaN	NaN	NaN	NaN	NaN	NaN	NaN	NaN	NaN
NaN	'Hoppning'	NaN	NaN	NaN	NaN	NaN	NaN	NaN	NaN	NaN	NaN	NaN	NaN	NaN	NaN	NaN	NaN	NaN	NaN	NaN	NaN
NaN	'Dressyr'	2	3	2	3	NaN	NaN	NaN	NaN	NaN	NaN	NaN	NaN	NaN	NaN	NaN	NaN	NaN	NaN	NaN	NaN
NaN	'Dressyr'	2	2	2	2	NaN	NaN	NaN	NaN	NaN	NaN	NaN	NaN	NaN	NaN	NaN	NaN	NaN	NaN	NaN	NaN
NaN	'Hoppning'	2.5	3.8	2.1	4	2.5	4.2	NaN	NaN	NaN	NaN	NaN	NaN	4	5	NaN	NaN	5	5	1	5
NaN	'Hoppning'	NaN	NaN	NaN	NaN	NaN	NaN	NaN	NaN	NaN	NaN	NaN	NaN	NaN	NaN	NaN	NaN	NaN	NaN	NaN	NaN
NaN	'Dressyr'	NaN	NaN	NaN	NaN	NaN	NaN	NaN	NaN	NaN	NaN	NaN	NaN	NaN	NaN	NaN	NaN	NaN	NaN	NaN	NaN
NaN	'Hoppning'	2.5	4	2.5	3.6	NaN	NaN	NaN	NaN	NaN	NaN	NaN	NaN	NaN	NaN	NaN	NaN	NaN	NaN	NaN	NaN
NaN	'Hoppning'	1.5	3	1.5	3	2	4	2	4	2	3	2	3	4	5	4	5	4	5	3	5
NaN	'Dressyr'	3	3.2	3	3.2	3	3	3	3	2.8	3.2	2.8	3.2	4	4	4	4	5	5	5	5
NaN	'Hoppning'	2.8	3.2	2.5	3.5	3.8	4.2	3.5	4.7	4.5	5	3.3	4.7	4.3	4.8	4	5	3.8	5	3	4.8
NaN	'Hoppning'	3	3.5	2.5	3.5	3.7	4.5	3.7	4.5	3	5	3	5	4	5	2	5	3	5	2	5
NaN	'Hoppning'	NaN	NaN	NaN	NaN	NaN	NaN	NaN	NaN	NaN	NaN	NaN	NaN	NaN	NaN	NaN	NaN	NaN	NaN	NaN	NaN
NaN	'Hoppning'	2	4	2	5	NaN	NaN	NaN	NaN	NaN	NaN	NaN	NaN	NaN	NaN	NaN	NaN	NaN	NaN	NaN	NaN
NaN	'Dressyr'	2	3	2	3	3	5	NaN	NaN	NaN	NaN	NaN	NaN	NaN	NaN	NaN	NaN	NaN	NaN	NaN	NaN
NaN	'Hoppning'	2.3	3.2	1.7	4	3.7	4.3	3.5	4.5	3.2	5	2	5	4.8	5	4.9	5	4.5	5	4	5
NaN	'Dressyr'	2.7	3.5	2.5	3.2	3.5	4	3.7	4.2	3.9	4.3	3.7	4.2	4	4.5	3.8	4.6	5	5	4.5	5
NaN	'Hoppning'	2.5	3	2	3	NaN	NaN	NaN	NaN	NaN	NaN	NaN	NaN	NaN	NaN	NaN	NaN	NaN	NaN	NaN	NaN
NaN	'Dressyr'	2	3	2	3	4	5	3	5	2	5	2	5	3	5	3	5	5	5	4	5
NaN	'Hoppning'	2	3	2	4	2	4	2	4	4	5	3	5	4	5	3	5	5	5	4	5
NaN	'Hoppning'	3.6	4	3	4	NaN	NaN	NaN	NaN	NaN	NaN	NaN	NaN	NaN	NaN	NaN	NaN	NaN	NaN	NaN	NaN
NaN	'Dressyr'	2.9	3.2	3	3.2	2.9	3	3.2	5	4	5	2	3	4.5	5	4.5	5	5	5	5	5
NaN	'Hoppning'	NaN	NaN	NaN	NaN	NaN	NaN	NaN	NaN	NaN	NaN	NaN	NaN	NaN	NaN	NaN	NaN	NaN	NaN	NaN	NaN
NaN	'Hoppning'	NaN	NaN	NaN	NaN	NaN	NaN	NaN	NaN	NaN	NaN	NaN	NaN	NaN	NaN	NaN	NaN	NaN	NaN	NaN	NaN
NaN	'Fälttävlan'	3	4	2	5	2	3	1.5	4	3	4	2	5	3	4	1	5	4	5	2	5
NaN	'Hoppning'	1	2	1	2	3	4	3	4	NaN	NaN	NaN	NaN	NaN	NaN	NaN	NaN	NaN	NaN	NaN	NaN
NaN	'Hoppning'	NaN	NaN	NaN	NaN	NaN	NaN	NaN	NaN	NaN	NaN	NaN	NaN	NaN	NaN	NaN	NaN	NaN	NaN	NaN	NaN
NaN	'Hoppning'	NaN	NaN	NaN	NaN	NaN	NaN	NaN	NaN	NaN	NaN	NaN	NaN	NaN	NaN	NaN	NaN	NaN	NaN	NaN	NaN
NaN	'Dressyr'	NaN	NaN	NaN	NaN	NaN	NaN	NaN	NaN	NaN	NaN	NaN	NaN	NaN	NaN	NaN	NaN	NaN	NaN	NaN	NaN
NaN	'Dressyr'	2	4	3	4	3	4	3	4	2	3	2	4	4	5	4	5	4	5	3	5
NaN	'Hoppning'	2	3	2	3	4	5	4	5	3	4	3	4	NaN	NaN	NaN	NaN	NaN	NaN	NaN	NaN
NaN	'Dressyr'	NaN	NaN	NaN	NaN	NaN	NaN	NaN	NaN	NaN	NaN	NaN	NaN	NaN	NaN	NaN	NaN	NaN	NaN	NaN	NaN
NaN	'Hoppning'	3.8	4.2	2	4	3	3.6	3.4	4.2	3	3.7	2	4	4.5	5	4	5	5	5	4	5
NaN	'Hoppning'	2.5	3	2	3	NaN	NaN	NaN	NaN	NaN	NaN	NaN	NaN	NaN	NaN	NaN	NaN	NaN	NaN	NaN	NaN
NaN	'Hoppning'	3.8	4.3	3.5	4.2	NaN	NaN	NaN	NaN	NaN	NaN	NaN	NaN	NaN	NaN	NaN	NaN	NaN	NaN	NaN	NaN
NaN	'Dressyr'	2.5	3.5	2	3.5	3	4.5	3	4	3	4	3	5	3.2	4	3	4	5	5	5	5
NaN	'Hoppning'	NaN	NaN	NaN	NaN	NaN	NaN	NaN	NaN	NaN	NaN	NaN	NaN	NaN	NaN	NaN	NaN	NaN	NaN	NaN	NaN
NaN	'Dressyr'	3	3.5	2.8	3	3	3.5	2.9	3.3	4.6	5	4.4	5	4.8	5	4.7	5	4.9	5	4.9	5
NaN	'Hoppning'	NaN	NaN	NaN	NaN	NaN	NaN	NaN	NaN	NaN	NaN	NaN	NaN	NaN	NaN	NaN	NaN	NaN	NaN	NaN	NaN
NaN	'Hoppning'	NaN	NaN	NaN	NaN	NaN	NaN	NaN	NaN	NaN	NaN	NaN	NaN	NaN	NaN	NaN	NaN	NaN	NaN	NaN	NaN
NaN	'Dressyr'	2	3	2	3	3	4	4	5	4	5	4	5	4	5	4	5	5	5	5	5
NaN	'Dressyr'	2	3	1	4	4	5	2	5	5	5	3	5	3	3	2	4	5	5	5	5
NaN	'Dressyr'	2.5	3.5	2.8	3.2	3.5	4.5	2	3	2	3	3	4	4	5	4	5	4.5	5	4	5
NaN	'Hoppning'	NaN	NaN	NaN	NaN	NaN	NaN	NaN	NaN	NaN	NaN	NaN	NaN	NaN	NaN	NaN	NaN	NaN	NaN	NaN	NaN
NaN	'Fälttävlan'	2.9	3.9	3	4	2	3	3	3	3	4	3	4	4	5	4	4.5	4	5	4	5
NaN	'Hoppning'	3	4	2	5	4	5	3	5	4	5	3	5	4	5	3	5	4	5	3	5
NaN	'Hoppning'	2.1	3.6	1.8	2.6	2.4	3.3	2.6	3.5	2	2.3	2	2.7	4	5	4	5	1	4.5	1	4.6
NaN	'Dressyr'	NaN	NaN	NaN	NaN	NaN	NaN	NaN	NaN	NaN	NaN	NaN	NaN	NaN	NaN	NaN	NaN	NaN	NaN	NaN	NaN
NaN	'Dressyr'	NaN	NaN	NaN	NaN	NaN	NaN	NaN	NaN	NaN	NaN	NaN	NaN	NaN	NaN	NaN	NaN	NaN	NaN	NaN	NaN
NaN	'Hoppning'	2.5	3.5	2	3	3	4	3	4	3	4	3	4	4	5	4	5	5	5	5	5
NaN	'Hoppning'	NaN	NaN	NaN	NaN	NaN	NaN	NaN	NaN	NaN	NaN	NaN	NaN	NaN	NaN	NaN	NaN	NaN	NaN	NaN	NaN
NaN	'Fälttävlan'	NaN	NaN	NaN	NaN	NaN	NaN	NaN	NaN	NaN	NaN	NaN	NaN	NaN	NaN	NaN	NaN	NaN	NaN	NaN	NaN
NaN	'Dressyr'	NaN	NaN	NaN	NaN	NaN	NaN	NaN	NaN	NaN	NaN	NaN	NaN	NaN	NaN	NaN	NaN	NaN	NaN	NaN	NaN
NaN	'Hoppning'	3	4	2.9	3.4	3	4	2.8	3.2	4	5	3.4	4	4	5	3	4	4	5	3	4
NaN	'Hoppning'	NaN	NaN	NaN	NaN	NaN	NaN	NaN	NaN	NaN	NaN	NaN	NaN	NaN	NaN	NaN	NaN	NaN	NaN	NaN	NaN
NaN	'Dressyr'	2.5	2.7	2	3	3	4	3.2	3.5	3	3.8	2.8	3.8	4	4.5	3.8	4.5	5	5	4.5	5
NaN	'Hoppning'	2	3	2	3	3	4	3	4	2	3	2	3	4	5	4	5	4	5	4	5
NaN	'Dressyr'	2	3	2	3	3	4	2	4	2	5	3	4	5	5	4	5	5	5	3	5
NaN	'Hoppning'	3	4	3	4	NaN	NaN	NaN	NaN	NaN	NaN	NaN	NaN	NaN	NaN	NaN	NaN	NaN	NaN	NaN	NaN
NaN	'Dressyr'	3	4	3	4	NaN	NaN	NaN	NaN	NaN	NaN	NaN	NaN	NaN	NaN	NaN	NaN	NaN	NaN	NaN	NaN
NaN	'Dressyr'	2	3	2	3	3	4	3	4	4	4	4	4	4	4	4	4	NaN	NaN	NaN	NaN
NaN	'Hoppning'	NaN	NaN	NaN	NaN	NaN	NaN	NaN	NaN	NaN	NaN	NaN	NaN	NaN	NaN	NaN	NaN	NaN	NaN	NaN	NaN
NaN	'Dressyr'	2.7	3	2.7	3	3.8	4	3.8	4	3	NaN	3	NaN	4	NaN	4	NaN	5	NaN	5	NaN
NaN	'Hoppning'	3	4.5	NaN	NaN	3	4	NaN	NaN	3	5	NaN	NaN	4	5	NaN	NaN	3	4	NaN	NaN
NaN	'Dressyr'	NaN	NaN	NaN	NaN	NaN	NaN	NaN	NaN	NaN	NaN	NaN	NaN	NaN	NaN	NaN	NaN	NaN	NaN	NaN	NaN
NaN	'Dressyr'	NaN	NaN	NaN	NaN	NaN	NaN	NaN	NaN	NaN	NaN	NaN	NaN	NaN	NaN	NaN	NaN	NaN	NaN	NaN	NaN
NaN	'Hoppning'	3	4	2	3	NaN	NaN	NaN	NaN	NaN	NaN	NaN	NaN	NaN	NaN	NaN	NaN	NaN	NaN	NaN	NaN
NaN	'Dressyr'	3	4	2	4	3	4	2	3	3	4	2	5	4	5	3	5	5	5	5	5
NaN	'Hoppning'	3.5	4	3.5	4	3.8	5	4	4.8	4	4.5	4.2	5	4.3	5	4	4.8	4	5	4	5
NaN	'Dressyr'	2.5	3.1	2.4	3.2	4.1	5.2	4	NaN	3.6	4.8	3.5	4.9	4	5	4	5	NaN	NaN	5	NaN
NaN	'Hoppning'	NaN	NaN	NaN	NaN	NaN	NaN	NaN	NaN	NaN	NaN	NaN	NaN	NaN	NaN	NaN	NaN	NaN	NaN	NaN	NaN
NaN	'Dressyr'	NaN	NaN	NaN	NaN	NaN	NaN	NaN	NaN	NaN	NaN	NaN	NaN	NaN	NaN	NaN	NaN	NaN	NaN	NaN	NaN
NaN	'Hoppning'	2.5	3.5	2	3	3	3.5	3	3.5	4	5	4	4	5	5	5	5	5	5	5	5
NaN	'Hoppning'	NaN	NaN	NaN	NaN	NaN	NaN	NaN	NaN	NaN	NaN	NaN	NaN	NaN	NaN	NaN	NaN	NaN	NaN	NaN	NaN
NaN	'Dressyr'	2	3	2	3	NaN	NaN	NaN	NaN	NaN	NaN	NaN	NaN	NaN	NaN	NaN	NaN	NaN	NaN	NaN	NaN
NaN	'Hoppning'	2	4	2	4	NaN	NaN	NaN	NaN	NaN	NaN	NaN	NaN	NaN	NaN	NaN	NaN	NaN	NaN	NaN	NaN
NaN	'Dressyr'	2.5	3.5	2	3	2.5	3.8	3	4.5	3	5	3.5	5	5	5	5	5	5	5	5	5
NaN	'Dressyr'	2	3	2	3	4	5	3	5	4	5	3	5	4	5	3	5	5	5	3	5
NaN	'Hoppning'	1.7	2.1	NaN	NaN	2.9	3.2	NaN	NaN	2	3	NaN	NaN	4.3	4.9	NaN	NaN	4.9	5	NaN	NaN
NaN	'Dressyr'	3	3	2	3	3	4	3	5	3	4	2	4	3	4	3	4	4	5	2	5
NaN	'Dressyr'	1	3	2	4	NaN	NaN	NaN	NaN	NaN	NaN	NaN	NaN	NaN	NaN	NaN	NaN	NaN	NaN	NaN	NaN
NaN	'Hoppning'	2.9	3.6	2.6	3.9	NaN	NaN	NaN	NaN	NaN	NaN	NaN	NaN	NaN	NaN	NaN	NaN	NaN	NaN	NaN	NaN
NaN	'Dressyr'	NaN	NaN	NaN	NaN	NaN	NaN	NaN	NaN	NaN	NaN	NaN	NaN	NaN	NaN	NaN	NaN	NaN	NaN	NaN	NaN
NaN	'Fälttävlan'	2	3	2	3	NaN	NaN	NaN	NaN	NaN	NaN	NaN	NaN	NaN	NaN	NaN	NaN	NaN	NaN	NaN	NaN
NaN	'Fälttävlan'	NaN	NaN	NaN	NaN	NaN	NaN	NaN	NaN	NaN	NaN	NaN	NaN	NaN	NaN	NaN	NaN	NaN	NaN	NaN	NaN
NaN	'Hoppning'	3	4	3	4	3	5	3	5	4	5	4	5	4	5	4	5	4	5	4	5
NaN	'Hoppning'	2.5	3.5	3	4	3	4	2	4	3	5	3	5	3	4	3	5	4	5	4	5
NaN	'Dressyr'	NaN	NaN	NaN	NaN	NaN	NaN	NaN	NaN	NaN	NaN	NaN	NaN	NaN	NaN	NaN	NaN	NaN	NaN	NaN	NaN
NaN	'Hoppning'	2	3	2	4	4	4	3	4	4	4	3	5	5	5	4	5	4	5	3	5
NaN	'Hoppning'	2	4	2	4	2	4	2	4	2	4	2	4	4	5	4	5	5	5	5	5
NaN	'Dressyr'	2.5	3.2	2.5	3.2	3.8	4.1	3.8	4.1	4	4	4	4	5	5	5	5	5	5	5	5
NaN	'Hoppning'	3	4	2.5	3.8	3	4	3	4	4	5	4	5	2.8	3.5	2.8	3.5	5	5	5	5
NaN	'Dressyr'	NaN	NaN	NaN	NaN	NaN	NaN	NaN	NaN	NaN	NaN	NaN	NaN	NaN	NaN	NaN	NaN	NaN	NaN	NaN	NaN
NaN	'Hoppning'	3.2	4.2	2.8	4	2.8	4	2.5	4	3.3	4.8	2.2	4.8	4	5	4	5	4	5	4	5
NaN	'Hoppning'	3	NaN	2	3	3	4	3	4.5	NaN	NaN	NaN	NaN	NaN	NaN	NaN	NaN	NaN	NaN	NaN	NaN
NaN	'Dressyr'	2.8	3.2	2.6	3.2	3.8	4.2	3.6	4	3	3.2	2.8	3.2	3	4	3	4	4.8	5	4.8	5
NaN	'Hoppning'	3.5	4	3.2	3.8	3	3.5	3	3.5	4.2	5	4	4.5	3.8	4.8	3.8	4.8	4.5	5	4.5	5
NaN	'Dressyr'	2.5	3.5	2	4	2.8	3.2	2.5	3.5	3	4	3	5	3.5	5	3.5	4.8	5	5	5	5
NaN	'Dressyr'	2	4	2	4	3	4	3	4	4	5	4	5	3	4	3	4	5	5	5	5
NaN	'Hoppning'	2.1	3.8	NaN	NaN	3.3	4.5	NaN	NaN	4.5	5	NaN	NaN	4.7	5	NaN	NaN	3.5	5	NaN	NaN
NaN	'Hoppning'	NaN	NaN	NaN	NaN	NaN	NaN	NaN	NaN	NaN	NaN	NaN	NaN	NaN	NaN	NaN	NaN	NaN	NaN	NaN	NaN
NaN	'Hoppning'	2.5	3	2.3	3.1	NaN	NaN	NaN	NaN	NaN	NaN	NaN	NaN	NaN	NaN	NaN	NaN	NaN	NaN	NaN	NaN
NaN	'Dressyr'	NaN	NaN	NaN	NaN	NaN	NaN	NaN	NaN	NaN	NaN	NaN	NaN	NaN	NaN	NaN	NaN	NaN	NaN	NaN	NaN
NaN	'Hoppning'	2	3	2	3	3	4	3	4	3	4	2	4	3	5	4	4	5	5	5	5
NaN	'Dressyr'	2	2.9	2	3.5	3	3.9	3	3.9	4	4.9	4	4.9	4	5	4	5	5	5	5	5
NaN	'Hoppning'	3	4	3	4	NaN	NaN	NaN	NaN	NaN	NaN	NaN	NaN	NaN	NaN	NaN	NaN	NaN	NaN	NaN	NaN
NaN	'Dressyr'	2.6	3.2	2.6	3.2	3	3.5	3	3.5	4.5	5	4	4.5	5	5	5	5	5	5	5	5
NaN	'Dressyr'	2.5	3.3	2.5	NaN	4	5	3	5	2.5	3.5	2	4	3.5	4	3	4	4	5	4	5
NaN	'Dressyr'	NaN	NaN	NaN	NaN	NaN	NaN	NaN	NaN	NaN	NaN	NaN	NaN	NaN	NaN	NaN	NaN	NaN	NaN	NaN	NaN
NaN	'Hoppning'	2.7	4	2.6	4	NaN	NaN	NaN	NaN	NaN	NaN	NaN	NaN	NaN	NaN	NaN	NaN	NaN	NaN	NaN	NaN
NaN	'Dressyr'	NaN	NaN	NaN	NaN	NaN	NaN	NaN	NaN	NaN	NaN	NaN	NaN	NaN	NaN	NaN	NaN	NaN	NaN	NaN	NaN
NaN	'Dressyr'	NaN	NaN	NaN	NaN	NaN	NaN	NaN	NaN	NaN	NaN	NaN	NaN	NaN	NaN	NaN	NaN	NaN	NaN	NaN	NaN
NaN	'Dressyr'	2.6	4	2	4	NaN	NaN	NaN	NaN	NaN	NaN	NaN	NaN	NaN	NaN	NaN	NaN	NaN	NaN	NaN	NaN
NaN	'Hoppning'	NaN	NaN	NaN	NaN	NaN	NaN	NaN	NaN	NaN	NaN	NaN	NaN	NaN	NaN	NaN	NaN	NaN	NaN	NaN	NaN
NaN	'Dressyr'	NaN	NaN	NaN	NaN	NaN	NaN	NaN	NaN	NaN	NaN	NaN	NaN	NaN	NaN	NaN	NaN	NaN	NaN	NaN	NaN
NaN	'Hoppning'	NaN	NaN	NaN	NaN	NaN	NaN	NaN	NaN	NaN	NaN	NaN	NaN	NaN	NaN	NaN	NaN	NaN	NaN	NaN	NaN
NaN	'Dressyr'	NaN	NaN	NaN	NaN	NaN	NaN	NaN	NaN	NaN	NaN	NaN	NaN	NaN	NaN	NaN	NaN	NaN	NaN	NaN	NaN
NaN	'Dressyr'	NaN	NaN	NaN	NaN	NaN	NaN	NaN	NaN	NaN	NaN	NaN	NaN	NaN	NaN	NaN	NaN	NaN	NaN	NaN	NaN
NaN	'Fälttävlan'	2	3	2	3	3	5	2	5	3	5	3	5	4	5	3	5	4	5	3	5
NaN	'Hoppning'	2	4	2	4	2	3	2	3	3	4	3	4	3	4	3	4	4	5	4	5
NaN	'Hoppning'	2.8	3.2	2.8	3.2	4	5	4	5	4	5	4	5	4.2	5	3.9	5	4.8	5	4.6	NaN
NaN	'Dressyr'	2	3	2.5	3.2	3	4	3	4	NaN	NaN	NaN	NaN	NaN	NaN	NaN	NaN	NaN	NaN	NaN	NaN
NaN	'Dressyr'	2.5	3	2.8	3.3	2.8	3.3	2.5	3	4.8	NaN	3.5	4	3.5	4	3.5	4	4.9	5	4.9	5
NaN	'Dressyr'	3	4	3	4	4	4	4	4	3	4	3	4	3	4	3	4	5	5	5	5
NaN	'Dressyr'	2	3	3	4	NaN	NaN	NaN	NaN	NaN	NaN	NaN	NaN	NaN	NaN	NaN	NaN	NaN	NaN	NaN	NaN
NaN	'Dressyr'	3	4	3	5	3	4	3	4	2	5	2	4	4	5	4	5	4	5	3	5
NaN	'Dressyr'	2.5	3.5	2.5	3.5	3	3.5	3	3.5	3	4	3	4	4	5	4	5	4.5	5	4.5	5
NaN	'Hoppning'	2.5	3.5	2	3.5	2	4	2	4	3	4.5	3	4.5	2.5	3.2	2.5	3.2	4.8	5	4.8	5
NaN	'Hoppning'	NaN	NaN	NaN	NaN	NaN	NaN	NaN	NaN	NaN	NaN	NaN	NaN	NaN	NaN	NaN	NaN	NaN	NaN	NaN	NaN
NaN	'Dressyr'	3.5	4	2.8	3.5	NaN	NaN	NaN	NaN	NaN	NaN	NaN	NaN	NaN	NaN	NaN	NaN	NaN	NaN	NaN	NaN
NaN	'Dressyr'	NaN	NaN	NaN	NaN	NaN	NaN	NaN	NaN	NaN	NaN	NaN	NaN	NaN	NaN	NaN	NaN	NaN	NaN	NaN	NaN
NaN	'Dressyr'	NaN	NaN	NaN	NaN	NaN	NaN	NaN	NaN	NaN	NaN	NaN	NaN	NaN	NaN	NaN	NaN	NaN	NaN	NaN	NaN
NaN	'Hoppning'	2.9	3.5	2.9	3.5	3	4	3	4	4	5	3	4	4	5	4	5	2	4	2	4
NaN	'Hoppning'	2	3	NaN	NaN	3	3	3	3	NaN	NaN	NaN	NaN	NaN	NaN	NaN	NaN	NaN	NaN	NaN	NaN
NaN	'Hoppning'	2	4	3	4	3	4	3	4	3	5	3	5	4	4	4	4	3	5	5	5
NaN	'Dressyr'	NaN	NaN	NaN	NaN	NaN	NaN	NaN	NaN	NaN	NaN	NaN	NaN	NaN	NaN	NaN	NaN	NaN	NaN	NaN	NaN
NaN	'Hoppning'	2.5	3	2.8	4	3	4.5	3	4.5	3.5	5	3	5	5	5	5	5	5	5	5	5
NaN	'Hoppning'	3	4	2	5	2.8	3.4	2.8	3.4	4	5	3	5	4	5	2.5	4	3.5	5	3	4
NaN	'Dressyr'	NaN	NaN	NaN	NaN	NaN	NaN	NaN	NaN	NaN	NaN	NaN	NaN	NaN	NaN	NaN	NaN	NaN	NaN	NaN	NaN
NaN	'Hoppning'	2.5	3.5	2	3	3	4	3.5	4.5	4	5	3	4	4.5	4.9	4.5	4.9	5	5	5	5
NaN	'Hoppning'	2.8	4	1	4	3	4	2	5	3	5	2	5	4	5	3	5	4	5	3	5
NaN	'Dressyr'	2	3	2.5	3.5	NaN	NaN	NaN	NaN	NaN	NaN	NaN	NaN	NaN	NaN	NaN	NaN	NaN	NaN	NaN	NaN
NaN	'Dressyr'	2.5	3.5	2.5	3.5	2.5	4	2.5	4	3	5	3	5	4	5	4	5	4	5	4	5
NaN	'Hoppning'	2	3	1	5	3	5	2	5	NaN	NaN	NaN	NaN	NaN	NaN	NaN	NaN	NaN	NaN	NaN	NaN
NaN	'Hoppning'	NaN	NaN	NaN	NaN	NaN	NaN	NaN	NaN	NaN	NaN	NaN	NaN	NaN	NaN	NaN	NaN	NaN	NaN	NaN	NaN
NaN	'Fälttävlan'	2	4	3.5	4	NaN	NaN	NaN	NaN	NaN	NaN	NaN	NaN	NaN	NaN	NaN	NaN	NaN	NaN	NaN	NaN
NaN	'Dressyr'	2.8	3.5	2.8	3.5	3.5	4.2	3.5	4.2	3	3.8	2	3.2	4.5	4.8	4.5	4.8	5	5	5	5
NaN	'Dressyr'	NaN	NaN	NaN	NaN	NaN	NaN	NaN	NaN	NaN	NaN	NaN	NaN	NaN	NaN	NaN	NaN	NaN	NaN	NaN	NaN
NaN	'Dressyr'	NaN	NaN	NaN	NaN	NaN	NaN	NaN	NaN	NaN	NaN	NaN	NaN	NaN	NaN	NaN	NaN	NaN	NaN	NaN	NaN
NaN	'Hoppning'	NaN	NaN	NaN	NaN	NaN	NaN	NaN	NaN	NaN	NaN	NaN	NaN	NaN	NaN	NaN	NaN	NaN	NaN	NaN	NaN
NaN	'Dressyr'	2	3	1	3	3	4	3	4	2	3	2	3	4	5	4	5	5	5	4	5
NaN	'Dressyr'	2.5	3	NaN	NaN	NaN	NaN	NaN	NaN	NaN	NaN	NaN	NaN	NaN	NaN	NaN	NaN	NaN	NaN	NaN	NaN
NaN	'Hoppning'	3	4	2	3	NaN	NaN	NaN	NaN	NaN	NaN	NaN	NaN	NaN	NaN	NaN	NaN	NaN	NaN	NaN	NaN
NaN	'Hoppning'	NaN	NaN	NaN	NaN	NaN	NaN	NaN	NaN	NaN	NaN	NaN	NaN	NaN	NaN	NaN	NaN	NaN	NaN	NaN	NaN
NaN	'Hoppning'	2	4	2	3	3	4	3	4	4	4	4	5	4	5	4	4	5	5	5	5
NaN	'Hoppning'	2.5	3	2	3	3	3.5	3	4	3.6	4.7	2.8	3.9	3.5	4.5	3	4	4.5	5	4	5
NaN	'Dressyr'	NaN	NaN	NaN	NaN	NaN	NaN	NaN	NaN	NaN	NaN	NaN	NaN	NaN	NaN	NaN	NaN	NaN	NaN	NaN	NaN
NaN	'Dressyr'	NaN	NaN	NaN	NaN	NaN	NaN	NaN	NaN	NaN	NaN	NaN	NaN	NaN	NaN	NaN	NaN	NaN	NaN	NaN	NaN
NaN	'Hoppning'	NaN	NaN	NaN	NaN	NaN	NaN	NaN	NaN	NaN	NaN	NaN	NaN	NaN	NaN	NaN	NaN	NaN	NaN	NaN	NaN
NaN	'Dressyr'	NaN	NaN	NaN	NaN	NaN	NaN	NaN	NaN	NaN	NaN	NaN	NaN	NaN	NaN	NaN	NaN	NaN	NaN	NaN	NaN
NaN	'Hoppning'	3	4	2	4	2	3	2	3	2	5	2	5	5	5	4	5	5	5	5	5
NaN	'Hoppning'	2.5	3.5	2	3	2.5	3.5	2.5	3.5	2	3	2	3	4	5	3	5	5	NaN	5	NaN
NaN	'Dressyr'	2.8	3.2	2.6	3	NaN	NaN	NaN	NaN	NaN	NaN	NaN	NaN	NaN	NaN	NaN	NaN	NaN	NaN	NaN	NaN
NaN	'Dressyr'	2.5	3.5	2.5	3	3	3.5	3.5	4	3	3.5	3.5	4	4.5	5	3	4	5	5	5	5
NaN	'Dressyr'	3	4	2.5	4	3	4	3	4	4	5	3	4	4	5	3	5	5	5	4	5
NaN	'Dressyr'	2	3	2	3	NaN	NaN	NaN	NaN	NaN	NaN	NaN	NaN	NaN	NaN	NaN	NaN	NaN	NaN	NaN	NaN
NaN	'Hoppning'	3	3	2	2.5	4	4	4	4	4	4	4	4	4	4	4	4	5	5	5	5
NaN	'Hoppning'	2.8	3.2	2.8	3.2	2.8	3.2	2.8	3.2	NaN	NaN	NaN	NaN	NaN	NaN	NaN	NaN	NaN	NaN	NaN	NaN
NaN	'Dressyr'	2.8	3.2	2.8	3.2	2.8	3.2	2.8	3.2	3	4	3	4	3	4	3	4	5	5	4	5
NaN	'Dressyr'	2.5	4	2.5	4	3	4	3	4	2	4	3	4	3	4	3	4	NaN	NaN	NaN	NaN
NaN	'Dressyr'	2.8	3.2	2	3	3	4	3	4	2	4	2	4	4	5	4	5	4	5	4	5
NaN	'Hoppning'	NaN	NaN	NaN	NaN	NaN	NaN	NaN	NaN	NaN	NaN	NaN	NaN	NaN	NaN	NaN	NaN	NaN	NaN	NaN	NaN
NaN	'Hoppning'	NaN	NaN	NaN	NaN	NaN	NaN	NaN	NaN	NaN	NaN	NaN	NaN	NaN	NaN	NaN	NaN	NaN	NaN	NaN	NaN
NaN	'Dressyr'	NaN	NaN	NaN	NaN	NaN	NaN	NaN	NaN	NaN	NaN	NaN	NaN	NaN	NaN	NaN	NaN	NaN	NaN	NaN	NaN
NaN	'Hoppning'	2	3	3	4	3	5	3	4	3	5	3	4	4	5	4	5	5	5	5	5
NaN	'Hoppning'	2.5	3.1	2.5	3.2	NaN	NaN	NaN	NaN	NaN	NaN	NaN	NaN	NaN	NaN	NaN	NaN	NaN	NaN	NaN	NaN
NaN	'Dressyr'	NaN	NaN	NaN	NaN	NaN	NaN	NaN	NaN	NaN	NaN	NaN	NaN	NaN	NaN	NaN	NaN	NaN	NaN	NaN	NaN
NaN	'Dressyr'	NaN	NaN	NaN	NaN	NaN	NaN	NaN	NaN	NaN	NaN	NaN	NaN	NaN	NaN	NaN	NaN	NaN	NaN	NaN	NaN
NaN	'Hoppning'	3	4	3	4	2	3	3	5	4	5	2	5	3	4	3	5	3	5	3	5
NaN	'Dressyr'	NaN	NaN	NaN	NaN	NaN	NaN	NaN	NaN	NaN	NaN	NaN	NaN	NaN	NaN	NaN	NaN	NaN	NaN	NaN	NaN
NaN	'Dressyr'	NaN	NaN	NaN	NaN	NaN	NaN	NaN	NaN	NaN	NaN	NaN	NaN	NaN	NaN	NaN	NaN	NaN	NaN	NaN	NaN
NaN	'Dressyr'	2	3.5	2	3.5	2	3	2	3	3	5	3	5	3.5	5	3.5	5	2.5	5	2.5	5
NaN	'Dressyr'	NaN	NaN	NaN	NaN	NaN	NaN	NaN	NaN	NaN	NaN	NaN	NaN	NaN	NaN	NaN	NaN	NaN	NaN	NaN	NaN
NaN	'Hoppning'	NaN	NaN	NaN	NaN	NaN	NaN	NaN	NaN	NaN	NaN	NaN	NaN	NaN	NaN	NaN	NaN	NaN	NaN	NaN	NaN
NaN	'Fälttävlan'	NaN	NaN	NaN	NaN	NaN	NaN	NaN	NaN	NaN	NaN	NaN	NaN	NaN	NaN	NaN	NaN	NaN	NaN	NaN	NaN
NaN	'Dressyr'	2.8	3.2	2.8	3.2	3.7	4.1	3.7	4.1	3	3.5	3	3.5	3.7	4.5	3.7	4.5	4.8	5	4.6	5
NaN	'Hoppning'	2.5	3.5	2.5	3	3.5	4	3	4.5	2.5	5	2.5	5	3.8	5	3	5	3	5	2	5
NaN	'Dressyr'	2.8	3.2	2.8	3.2	3.8	4.2	3.8	4.2	2.8	3.2	2.8	3.2	3.8	4.2	3.8	4.2	5	5	5	5
NaN	'Hoppning'	3	3.5	2.5	3	3.2	3.5	3.4	3.8	3.5	4	3.2	3.7	3.5	4	3.5	4	4	5	3	5
NaN	'Dressyr'	2	3	2	3	2.5	4.5	2.5	4.5	2.5	4.5	2.5	4.5	2.5	4.5	2.5	4.5	4	5	4	5
NaN	'Hoppning'	2.5	3.8	2.5	3.8	3.5	5	3.5	4	3	5	3	4.7	4.5	5	4.5	5	4	5	4	5
NaN	'Hoppning'	2.5	3.5	2.5	3.5	3.5	4	3	4	4.5	5	4.5	5	4.5	5	4.5	5	4.6	5	4	5
NaN	'Dressyr'	NaN	NaN	NaN	NaN	NaN	NaN	NaN	NaN	NaN	NaN	NaN	NaN	NaN	NaN	NaN	NaN	NaN	NaN	NaN	NaN
NaN	'Hoppning'	NaN	NaN	NaN	NaN	NaN	NaN	NaN	NaN	NaN	NaN	NaN	NaN	NaN	NaN	NaN	NaN	NaN	NaN	NaN	NaN
NaN	'Dressyr'	2.9	3.4	2.6	3.2	3.4	4.6	3.6	4.4	NaN	NaN	NaN	NaN	NaN	NaN	NaN	NaN	NaN	NaN	NaN	NaN
NaN	'Fälttävlan'	2	3.5	2	4	3	5	3	4.4	3	4.5	2	4	3	4.5	3	4	3	5	3	5
NaN	'Hoppning'	3	3	3	3	3	4	3	4	3	5	3	5	3	5	2	5	4	5	4	5
NaN	'Dressyr'	1.5	3	1.5	2.8	3	4	3	4	3	4	3	4	3.5	5	3.5	5	5	5	5	5
NaN	'Hoppning'	2.8	3.3	2.5	3.5	3.2	4.2	3.2	4.2	NaN	NaN	NaN	NaN	NaN	NaN	NaN	NaN	NaN	NaN	NaN	NaN
NaN	'Hoppning'	2.5	3.2	2.5	3.5	3.8	4.5	3.5	4.8	2.5	5	2	4	3.8	5	3	4	5	5	5	5
NaN	'Dressyr'	3	3.5	2.5	3.5	4	4.5	3	4.5	3	4	2	5	4	5	4	5	5	5	4	5
NaN	'Hoppning'	3	4	2	4	3	4	3	4	3	5	3	5	4	5	3	5	4	5	4	5
NaN	'Hoppning'	3	3.5	2	3	NaN	NaN	NaN	NaN	NaN	NaN	NaN	NaN	NaN	NaN	NaN	NaN	NaN	NaN	NaN	NaN
NaN	'Dressyr'	NaN	NaN	NaN	NaN	NaN	NaN	NaN	NaN	NaN	NaN	NaN	NaN	NaN	NaN	NaN	NaN	NaN	NaN	NaN	NaN
NaN	'Hoppning'	2	3.5	1.5	4.2	4	5	3.5	4.2	3	4	2.8	4.2	3.2	4.2	2	4	4.8	5	3	5
NaN	'Dressyr'	NaN	NaN	NaN	NaN	NaN	NaN	NaN	NaN	NaN	NaN	NaN	NaN	NaN	NaN	NaN	NaN	NaN	NaN	NaN	NaN
NaN	'Dressyr'	2.5	3	2.5	3	3.8	4.5	3.8	4.5	NaN	NaN	NaN	NaN	NaN	NaN	NaN	NaN	NaN	NaN	NaN	NaN
NaN	'Hoppning'	3	4	2	4	3.5	4.5	2	4.5	3	5	2	5	4.5	5	3.5	5	4.5	5	3.5	5
NaN	'Hoppning'	NaN	NaN	NaN	NaN	NaN	NaN	NaN	NaN	NaN	NaN	NaN	NaN	NaN	NaN	NaN	NaN	NaN	NaN	NaN	NaN
NaN	'Dressyr'	3	4	3	4	NaN	NaN	NaN	NaN	NaN	NaN	NaN	NaN	NaN	NaN	NaN	NaN	NaN	NaN	NaN	NaN
NaN	'Dressyr'	NaN	NaN	NaN	NaN	NaN	NaN	NaN	NaN	NaN	NaN	NaN	NaN	NaN	NaN	NaN	NaN	NaN	NaN	NaN	NaN
NaN	'Hoppning'	2.5	3.3	2.5	3.5	3.5	4.2	3	4.2	NaN	NaN	NaN	NaN	NaN	NaN	NaN	NaN	NaN	NaN	NaN	NaN
NaN	'Dressyr'	2	3.5	2	4	3	4	3	4	4	5	4	5	4.5	5	4	5	5	5	5	5
NaN	'Hoppning'	2.8	3.2	2	4	2.7	3.8	2.7	3.8	3	5	3	5	4	5	4	5	5	5	5	5
NaN	'Dressyr'	NaN	NaN	NaN	NaN	NaN	NaN	NaN	NaN	NaN	NaN	NaN	NaN	NaN	NaN	NaN	NaN	NaN	NaN	NaN	NaN
NaN	'Hoppning'	NaN	NaN	NaN	NaN	NaN	NaN	NaN	NaN	NaN	NaN	NaN	NaN	NaN	NaN	NaN	NaN	NaN	NaN	NaN	NaN
NaN	'Dressyr'	3	3.5	2.5	3.5	2.8	4	3	4.5	3.5	5	2.5	5	4	5	3	5	4	5	2.8	5
NaN	'Hoppning'	3	4	3	4	3	4	3	4	3	4	3	4	3	4	3	4	4	5	4	5
NaN	'Dressyr'	2.5	3.4	2.5	3.4	NaN	NaN	NaN	NaN	NaN	NaN	NaN	NaN	NaN	NaN	NaN	NaN	NaN	NaN	NaN	NaN
NaN	'Dressyr'	2.5	3.2	2.8	3.5	3.8	4.4	3.8	4.4	4	4.5	4	4.5	4	4.5	4	4.5	5	5	5	5
NaN	'Hoppning'	1	2	1	3	NaN	NaN	NaN	NaN	NaN	NaN	NaN	NaN	NaN	NaN	NaN	NaN	NaN	NaN	NaN	NaN
NaN	'Hoppning'	2	3	2	3	2	3	3	3	4	5	4	5	4	5	4	5	2	4	2	4
NaN	'Hoppning'	2.6	3.5	1.5	4	2.8	4	2.5	4	NaN	NaN	NaN	NaN	NaN	NaN	NaN	NaN	NaN	NaN	NaN	NaN
NaN	'Hoppning'	2.8	3.8	2	3	3	4	3	4	3	4	3.5	4.5	4.5	5	3	4	4	5	3	4
NaN	'Hoppning'	NaN	NaN	NaN	NaN	NaN	NaN	NaN	NaN	NaN	NaN	NaN	NaN	NaN	NaN	NaN	NaN	NaN	NaN	NaN	NaN
NaN	'Hoppning'	NaN	NaN	NaN	NaN	NaN	NaN	NaN	NaN	NaN	NaN	NaN	NaN	NaN	NaN	NaN	NaN	NaN	NaN	NaN	NaN
NaN	'Dressyr'	3	4	3	4	2	3	2	3	3.8	4.2	3.8	4.2	3.5	4	3.5	4	4.9	NaN	4.9	NaN
NaN	'Dressyr'	2.9	3.2	2	3.2	2.9	3.5	3	3.5	3.5	4.8	1.5	4	3.8	4.8	3	5	4.5	5	3.9	5
NaN	'Hoppning'	NaN	NaN	NaN	NaN	NaN	NaN	NaN	NaN	NaN	NaN	NaN	NaN	NaN	NaN	NaN	NaN	NaN	NaN	NaN	NaN
NaN	'Dressyr'	3	4	3	4	3	4	3	4	2	3	2	3	4	4	4	4	5	5	4	5
NaN	'Hoppning'	2	3	2	3	3	5	3	4.5	2.5	4	3	5	2.5	4	3	4	4	5	3	5
NaN	'Dressyr'	2	3	2	3	3.5	4.8	3.5	4.8	NaN	NaN	NaN	NaN	NaN	NaN	NaN	NaN	NaN	NaN	NaN	NaN
NaN	'Dressyr'	2.5	3.5	2.5	3.5	3	4	3	4	3.5	4.5	3	4	3	4	3	4	4.7	5	4	5
NaN	'Dressyr'	2.5	3	2.2	3.2	NaN	NaN	NaN	NaN	NaN	NaN	NaN	NaN	NaN	NaN	NaN	NaN	NaN	NaN	NaN	NaN
NaN	'Hoppning'	3	5	1	4	2	3	3	4	4	5	2	4	4	5	4	5	4	5	4	5
NaN	'Hoppning'	2	3.5	2	3	3	5	2.8	4	NaN	NaN	NaN	NaN	NaN	NaN	NaN	NaN	NaN	NaN	NaN	NaN
NaN	'Dressyr'	2	3	2	3	2	3	3	4	2	4	2	4	4	5	3	5	4	5	3	5
NaN	'Hoppning'	3	4	3	4	3	4	3	4	2.5	3	2.5	3	4	5	4	5	4.9	5	4	5
NaN	'Hoppning'	NaN	NaN	NaN	NaN	NaN	NaN	NaN	NaN	NaN	NaN	NaN	NaN	NaN	NaN	NaN	NaN	NaN	NaN	NaN	NaN
NaN	'Hoppning'	3	4	3	4	NaN	NaN	NaN	NaN	NaN	NaN	NaN	NaN	NaN	NaN	NaN	NaN	NaN	NaN	NaN	NaN
NaN	'Fälttävlan'	NaN	NaN	NaN	NaN	NaN	NaN	NaN	NaN	NaN	NaN	NaN	NaN	NaN	NaN	NaN	NaN	NaN	NaN	NaN	NaN
NaN	'Hoppning'	2	2.5	1.5	1.8	2.5	3	3	4	2	3	3	3.2	3	4	2.7	3.5	3	4	5	5
NaN	'Dressyr'	NaN	NaN	NaN	NaN	NaN	NaN	NaN	NaN	NaN	NaN	NaN	NaN	NaN	NaN	NaN	NaN	NaN	NaN	NaN	NaN
NaN	'Hoppning'	2.9	3.1	2.5	3.5	4	4	4	4	2.5	3.5	2.5	3.5	4	5	4	5	4	5	3	5
NaN	'Dressyr'	NaN	NaN	NaN	NaN	NaN	NaN	NaN	NaN	NaN	NaN	NaN	NaN	NaN	NaN	NaN	NaN	NaN	NaN	NaN	NaN
NaN	'Hoppning'	NaN	NaN	NaN	NaN	NaN	NaN	NaN	NaN	NaN	NaN	NaN	NaN	NaN	NaN	NaN	NaN	NaN	NaN	NaN	NaN
NaN	'Dressyr'	NaN	NaN	NaN	NaN	NaN	NaN	NaN	NaN	NaN	NaN	NaN	NaN	NaN	NaN	NaN	NaN	NaN	NaN	NaN	NaN
NaN	'Fälttävlan'	3.2	3.7	3	3	3.7	4	3.7	4	3	4	3	4	4	4.5	4	4.5	5	5	5	5
NaN	'Dressyr'	2	3	2	3	NaN	NaN	NaN	NaN	NaN	NaN	NaN	NaN	NaN	NaN	NaN	NaN	NaN	NaN	NaN	NaN
NaN	'Dressyr'	2	4	2	4	2	4	3	4	NaN	NaN	NaN	NaN	NaN	NaN	NaN	NaN	NaN	NaN	NaN	NaN
NaN	'Dressyr'	2	3	2	3	4	5	4	5	4	4.5	4	4.5	4	4.5	4	4.5	5	5	5	5
NaN	'Dressyr'	NaN	NaN	NaN	NaN	NaN	NaN	NaN	NaN	NaN	NaN	NaN	NaN	NaN	NaN	NaN	NaN	NaN	NaN	NaN	NaN
NaN	'Dressyr'	1.5	2.5	1.5	2.5	3	3.5	3	3.5	3.5	5	3.5	5	4	4	3	4	5	5	5	5
NaN	'Dressyr'	3.2	4	3	3.5	3	4	3	4	2	3	2	3	3.8	4.5	3.8	4.5	4.8	5	4.8	5
NaN	'Hoppning'	3	4	3	3.5	2.8	3.5	3	3.5	3.5	4.5	4	5	5	5	5	5	5	5	5	5
NaN	'Hoppning'	2.8	4	2.8	4	NaN	NaN	NaN	NaN	NaN	NaN	NaN	NaN	NaN	NaN	NaN	NaN	NaN	NaN	NaN	NaN
NaN	'Hoppning'	NaN	NaN	NaN	NaN	NaN	NaN	NaN	NaN	NaN	NaN	NaN	NaN	NaN	NaN	NaN	NaN	NaN	NaN	NaN	NaN
NaN	'Dressyr'	2	3	2	3	3	4	3	4	3	4	3	4	4	4	4	4	3	4	3	4
NaN	'Dressyr'	2	4	2	4	2.5	4.5	2.5	2.5	2	5	2	5	3	5	3	5	3.5	5	3.5	5
NaN	'Hoppning'	2	3.5	2	3.2	NaN	NaN	NaN	NaN	NaN	NaN	NaN	NaN	NaN	NaN	NaN	NaN	NaN	NaN	NaN	NaN
NaN	'Dressyr'	2	3	2	5	3	4	2	5	3	4	2	5	3	5	2	5	4	5	2	5
NaN	'Dressyr'	NaN	NaN	NaN	NaN	NaN	NaN	NaN	NaN	NaN	NaN	NaN	NaN	NaN	NaN	NaN	NaN	NaN	NaN	NaN	NaN
NaN	'Dressyr'	2	3	2	4	3	4	2	5	3	5	3	5	3	5	3	4	3	4	3	4
NaN	'Hoppning'	2	4	2	4	2	4	2	4	3	4	3	4	3	4	2	4	4	5	3	5
NaN	'Hoppning'	3	4	2.4	4.5	3	4	1	4	3	5	2	5	4	5	3	5	4.5	5	3	5
NaN	'Dressyr'	2	3	2	3	2	3	2	3	2	4	2	4	3	4	3	4	2	5	2	5
NaN	'Dressyr'	2.3	3	2	3.4	NaN	NaN	NaN	NaN	NaN	NaN	NaN	NaN	NaN	NaN	NaN	NaN	NaN	NaN	NaN	NaN
NaN	'Dressyr'	2.6	3.6	2.8	3.4	3.5	5	3.5	4.5	4	5	2.5	4.5	4	5	4	5	4.5	5	4	5
NaN	'Dressyr'	NaN	NaN	NaN	NaN	NaN	NaN	NaN	NaN	NaN	NaN	NaN	NaN	NaN	NaN	NaN	NaN	NaN	NaN	NaN	NaN
NaN	'Hoppning'	2.8	3.2	2.8	3.2	3	3	2	4	NaN	NaN	NaN	NaN	NaN	NaN	NaN	NaN	NaN	NaN	NaN	NaN
NaN	'Hoppning'	2.5	3	2	3.5	3	5	3	4	3	4.5	2.8	4.2	4	NaN	3.9	NaN	3.8	NaN	NaN	NaN
NaN	'Dressyr'	2.8	3.2	2.8	3.2	NaN	NaN	NaN	NaN	NaN	NaN	NaN	NaN	NaN	NaN	NaN	NaN	NaN	NaN	NaN	NaN
NaN	'Hoppning'	NaN	NaN	NaN	NaN	NaN	NaN	NaN	NaN	NaN	NaN	NaN	NaN	NaN	NaN	NaN	NaN	NaN	NaN	NaN	NaN
NaN	'Dressyr'	3	4.5	3	4.5	3	4	2.5	4	4	5	4	5	3	5	3	5	5	5	5	5
NaN	'Dressyr'	2	3	2	3	3.8	4.2	3.8	4.2	4.3	5	4.3	5	5	5	5	5	4.5	5	4.5	5
NaN	'Hoppning'	NaN	NaN	NaN	NaN	NaN	NaN	NaN	NaN	NaN	NaN	NaN	NaN	NaN	NaN	NaN	NaN	NaN	NaN	NaN	NaN
NaN	'Dressyr'	3	4	3	4	NaN	NaN	NaN	NaN	NaN	NaN	NaN	NaN	NaN	NaN	NaN	NaN	NaN	NaN	NaN	NaN
NaN	'Hoppning'	2	4	2	4	3	4	3	4	4	5	4	5	3	5	3	4.5	4	5	3.5	5
NaN	'Hoppning'	NaN	NaN	NaN	NaN	NaN	NaN	NaN	NaN	NaN	NaN	NaN	NaN	NaN	NaN	NaN	NaN	NaN	NaN	NaN	NaN
NaN	'Hoppning'	2	3	1.5	2.5	3	3	2.5	5	2	3	2	3	4	5	3	5	2	4	2	4
NaN	'Dressyr'	3	4	3	4	NaN	NaN	NaN	NaN	NaN	NaN	NaN	NaN	NaN	NaN	NaN	NaN	NaN	NaN	NaN	NaN
NaN	'Hoppning'	NaN	NaN	NaN	NaN	NaN	NaN	NaN	NaN	NaN	NaN	NaN	NaN	NaN	NaN	NaN	NaN	NaN	NaN	NaN	NaN
NaN	'Hoppning'	NaN	NaN	NaN	NaN	NaN	NaN	NaN	NaN	NaN	NaN	NaN	NaN	NaN	NaN	NaN	NaN	NaN	NaN	NaN	NaN
NaN	'Hoppning'	2.8	3.3	2	3	2.3	3.5	2.3	4	3.5	5	3.5	4.5	5	5	3.5	5	4.5	5	3.5	5
NaN	'Hoppning'	2	4	2	4	NaN	NaN	NaN	NaN	NaN	NaN	NaN	NaN	NaN	NaN	NaN	NaN	NaN	NaN	NaN	NaN
NaN	'Dressyr'	NaN	NaN	NaN	NaN	NaN	NaN	NaN	NaN	NaN	NaN	NaN	NaN	NaN	NaN	NaN	NaN	NaN	NaN	NaN	NaN
NaN	'Fälttävlan'	NaN	NaN	NaN	NaN	NaN	NaN	NaN	NaN	NaN	NaN	NaN	NaN	NaN	NaN	NaN	NaN	NaN	NaN	NaN	NaN
NaN	'Dressyr'	NaN	NaN	NaN	NaN	NaN	NaN	NaN	NaN	NaN	NaN	NaN	NaN	NaN	NaN	NaN	NaN	NaN	NaN	NaN	NaN
NaN	'Dressyr'	2	3	2	3	3	4	3	4	2	5	2	5	4	5	4	5	5	5	5	5
NaN	'Dressyr'	2	3	2.5	3.5	3	3.5	3	4	3	4	3	4	3	3	3	3	5	5	5	5
NaN	'Hoppning'	4	4	2	4	3	5	3	5	4	5	3	5	4	5	4	4	5	5	4	5
NaN	'Hoppning'	NaN	NaN	NaN	NaN	NaN	NaN	NaN	NaN	NaN	NaN	NaN	NaN	NaN	NaN	NaN	NaN	NaN	NaN	NaN	NaN
NaN	'Hoppning'	NaN	NaN	NaN	NaN	NaN	NaN	NaN	NaN	NaN	NaN	NaN	NaN	NaN	NaN	NaN	NaN	NaN	NaN	NaN	NaN
NaN	'Hoppning'	4.5	5.4	5.4	4.5	4	3	NaN	NaN	NaN	NaN	NaN	NaN	NaN	NaN	NaN	NaN	NaN	NaN	NaN	NaN
NaN	'Hoppning'	NaN	NaN	NaN	NaN	NaN	NaN	NaN	NaN	NaN	NaN	NaN	NaN	NaN	NaN	NaN	NaN	NaN	NaN	NaN	NaN
NaN	'Hoppning'	3.8	4.4	2.8	3.8	3.5	4.2	3	4.2	4.5	5	4	5	3	4.7	4.5	5	5	5	5	5
NaN	'Hoppning'	2.8	3.2	2.8	3.2	3	4	3	4	3	4	3	4	4	5	4	5	5	5	5	5
NaN	'Fälttävlan'	NaN	NaN	NaN	NaN	NaN	NaN	NaN	NaN	NaN	NaN	NaN	NaN	NaN	NaN	NaN	NaN	NaN	NaN	NaN	NaN
NaN	'Hoppning'	NaN	NaN	NaN	NaN	NaN	NaN	NaN	NaN	NaN	NaN	NaN	NaN	NaN	NaN	NaN	NaN	NaN	NaN	NaN	NaN
NaN	'Hoppning'	3.8	4	3	3.2	4.2	4.3	4	4.1	4.7	5	4.5	4.7	4.8	5	4.6	5	4.8	5	4.7	5
NaN	'Hoppning'	1	3	2	4	3	5	2	4	1	3	2	4	3	5	3	5	5	5	5	5
NaN	'Hoppning'	NaN	NaN	NaN	NaN	NaN	NaN	NaN	NaN	NaN	NaN	NaN	NaN	NaN	NaN	NaN	NaN	NaN	NaN	NaN	NaN
NaN	'Fälttävlan'	2	3	2	3	3	4	3	4	NaN	NaN	NaN	NaN	NaN	NaN	NaN	NaN	NaN	NaN	NaN	NaN
NaN	'Dressyr'	3	3.5	3	3.5	2.8	3.2	2.8	3.2	3	3.8	3	3.4	4.5	5	4.8	5	5	5	5	5
NaN	'Hoppning'	NaN	NaN	NaN	NaN	NaN	NaN	NaN	NaN	NaN	NaN	NaN	NaN	NaN	NaN	NaN	NaN	NaN	NaN	NaN	NaN
NaN	'Hoppning'	2	3.5	2	3.5	2	4	3	4	3	4	3	5	4	5	4	5	4.5	5	3	5
NaN	'Hoppning'	NaN	NaN	NaN	NaN	NaN	NaN	NaN	NaN	NaN	NaN	NaN	NaN	NaN	NaN	NaN	NaN	NaN	NaN	NaN	NaN
NaN	'Dressyr'	3	4	3	4	3	4	3	4	NaN	NaN	NaN	NaN	NaN	NaN	NaN	NaN	NaN	NaN	NaN	NaN
NaN	'Dressyr'	2	3	2	4	3	4	3	4	3	4	3	4	2	4	2	4	5	5	5	5
NaN	'Hoppning'	3.5	4.2	3	4	4	5	3	5	4	5	3	4	4.7	NaN	4	5	4	5	3.7	5
NaN	'Hoppning'	2.5	3.5	2	4	3	4	3	4	3.5	4.5	3.5	4.5	3	4	3	4	4	5	4	5
NaN	'Dressyr'	1	3	1	3	3	4	3	4	3	4	3	4	3	5	3	5	5	5	2	4
NaN	'Hoppning'	2.5	3.5	2.8	3.5	4	3	4	3.5	5	4	5	3	5	2	5	3	5	5	5	5
NaN	'Dressyr'	NaN	NaN	NaN	NaN	NaN	NaN	NaN	NaN	NaN	NaN	NaN	NaN	NaN	NaN	NaN	NaN	NaN	NaN	NaN	NaN
NaN	'Hoppning'	3	4	2	4	3	4	2	4	4	5	3	4	4	5	3	5	5	5	3	5
NaN	'Dressyr'	2.9	3.5	2.5	3	4	5	4	5	NaN	NaN	NaN	NaN	NaN	NaN	NaN	NaN	NaN	NaN	NaN	NaN
NaN	'Dressyr'	4	4	3	3	3	3	4	4	2	2	2	2	4	4	4	4	5	5	5	5
NaN	'Dressyr'	1.5	3	1.5	3	3	4	3	4	2	4	2	4	5	5	5	5	5	5	5	5
NaN	'Dressyr'	NaN	NaN	NaN	NaN	NaN	NaN	NaN	NaN	NaN	NaN	NaN	NaN	NaN	NaN	NaN	NaN	NaN	NaN	NaN	NaN
NaN	'Dressyr'	2	3	2	3	2	3	2	3	2	3	2	3	3	5	3	5	5	5	5	5
NaN	'Hoppning'	NaN	NaN	NaN	NaN	NaN	NaN	NaN	NaN	NaN	NaN	NaN	NaN	NaN	NaN	NaN	NaN	NaN	NaN	NaN	NaN
NaN	'Hoppning'	3.1	4.1	3.1	4.1	3.9	4.5	3.7	4.7	4	4.8	3.7	4.8	4	5	3.8	5	4	5	4	5
NaN	'Dressyr'	2.5	3.5	2.5	3.5	2.5	3.5	2.5	3.5	3.5	4	3.5	4	3.5	4	3.5	4	5	5	5	5
NaN	'Dressyr'	2	3	2	3	3	4	3	4	3	4	3	4	3	4	3	4	5	5	2	5
NaN	'Hoppning'	2	3	2	3	2.8	3	2.8	3	NaN	NaN	NaN	NaN	NaN	NaN	NaN	NaN	NaN	NaN	NaN	NaN
NaN	'Hoppning'	2	4	2	4	3	4	3	4	2	4	2	4	4	5	4	5	5	5	2	4
NaN	'Hoppning'	3	4	2	2.5	2.5	3	2.5	3	3	3.5	3	3.5	4.5	5	3.5	4.5	5	5	5	5
NaN	'Hoppning'	NaN	NaN	NaN	NaN	NaN	NaN	NaN	NaN	NaN	NaN	NaN	NaN	NaN	NaN	NaN	NaN	NaN	NaN	NaN	NaN
NaN	'Hoppning'	2	3	2	3	3	4	3	4	NaN	NaN	NaN	NaN	NaN	NaN	NaN	NaN	NaN	NaN	NaN	NaN
NaN	'Hoppning'	3.5	4.1	3	4	3	5	2	5	NaN	NaN	NaN	NaN	NaN	NaN	NaN	NaN	NaN	NaN	NaN	NaN
NaN	'Dressyr'	2	3	2	5	2	4	2	5	3	5	2	5	4	5	3	5	4	5	3	5
NaN	'Dressyr'	3	3	3	3	3	3	3	3	4	4	4	4	5	5	5	5	5	5	5	5
NaN	'Hoppning'	NaN	NaN	NaN	NaN	NaN	NaN	NaN	NaN	NaN	NaN	NaN	NaN	NaN	NaN	NaN	NaN	NaN	NaN	NaN	NaN
NaN	'Dressyr'	3.4	4	3	4	3	4	3	4	4	5	4	5	5	5	5	5	5	5	5	5
NaN	'Hoppning'	3	3.6	2.5	3.5	NaN	NaN	NaN	NaN	NaN	NaN	NaN	NaN	NaN	NaN	NaN	NaN	NaN	NaN	NaN	NaN
NaN	'Hoppning'	2	3	2	3	3	4	3	4	2	3	2	3	3	4	3	4	5	5	5	5
NaN	'Dressyr'	NaN	NaN	NaN	NaN	NaN	NaN	NaN	NaN	NaN	NaN	NaN	NaN	NaN	NaN	NaN	NaN	NaN	NaN	NaN	NaN
NaN	'Hoppning'	2	3	2	3	3	4	3	4	2	5	2	5	3	4	3	4	4	5	4	5
NaN	'Hoppning'	2.5	3.8	NaN	NaN	NaN	NaN	NaN	NaN	NaN	NaN	NaN	NaN	NaN	NaN	NaN	NaN	NaN	NaN	NaN	NaN
NaN	'Dressyr'	NaN	NaN	NaN	NaN	NaN	NaN	NaN	NaN	NaN	NaN	NaN	NaN	NaN	NaN	NaN	NaN	NaN	NaN	NaN	NaN
NaN	'Hoppning'	2.7	4.2	2	3.8	2.7	4.2	2.5	4.5	2.7	5	2.5	4.6	3.7	5	3	5	4	5	4	5
NaN	'Hoppning'	2	4	2	4	NaN	NaN	NaN	NaN	NaN	NaN	NaN	NaN	NaN	NaN	NaN	NaN	NaN	NaN	NaN	NaN
NaN	'Hoppning'	3.5	4	2.8	3.8	NaN	NaN	NaN	NaN	NaN	NaN	NaN	NaN	NaN	NaN	NaN	NaN	NaN	NaN	NaN	NaN
NaN	'Dressyr'	NaN	NaN	NaN	NaN	NaN	NaN	NaN	NaN	NaN	NaN	NaN	NaN	NaN	NaN	NaN	NaN	NaN	NaN	NaN	NaN
NaN	'Hoppning'	3	4	NaN	NaN	4	4	NaN	NaN	4	5	NaN	NaN	5	5	NaN	NaN	5	5	NaN	NaN
NaN	'Hoppning'	2.8	3.2	2.8	3.2	4	5	4	5	4	5	4	5	3	5	3	5	5	5	5	5
NaN	'Dressyr'	3	3.5	3	3.5	2.8	3.5	3	3.5	3.8	4.8	4	4.5	3	4	3	4	4.8	5	4.8	5
NaN	'Dressyr'	2.5	3.7	3.2	3.8	4	4.7	4	4.7	NaN	NaN	NaN	NaN	NaN	NaN	NaN	NaN	NaN	NaN	NaN	NaN
NaN	'Dressyr'	NaN	NaN	NaN	NaN	NaN	NaN	NaN	NaN	NaN	NaN	NaN	NaN	NaN	NaN	NaN	NaN	NaN	NaN	NaN	NaN
NaN	'Hoppning'	2	3	2	4	3	5	3	5	3	4	2	5	4	5	2	5	3	5	3	5
NaN	'Hoppning'	2.4	3.2	2	3.2	3	4.8	3	4	NaN	NaN	NaN	NaN	NaN	NaN	NaN	NaN	NaN	NaN	NaN	NaN
NaN	'Hoppning'	3.5	4	3.5	4	NaN	NaN	NaN	NaN	NaN	NaN	NaN	NaN	NaN	NaN	NaN	NaN	NaN	NaN	NaN	NaN
NaN	'Dressyr'	NaN	NaN	NaN	NaN	NaN	NaN	NaN	NaN	NaN	NaN	NaN	NaN	NaN	NaN	NaN	NaN	NaN	NaN	NaN	NaN
NaN	'Hoppning'	2	NaN	3	NaN	2	3	2	3	3	3	2	3	3	4	3	4	4.9	5	4.9	5
NaN	'Hoppning'	3	4	3	4	3	3	3	3	2	4	2	4	5	5	4	5	5	5	2	4
NaN	'Dressyr'	2	3	2	3	3	4	3	4	4	5	4	5	4	5	4	5	5	5	5	5
NaN	'Hoppning'	3	4	2	4	3	4	3	4	3	4	3	4	4	5	3	4	4	5	4	5
NaN	'Hoppning'	3	3.8	2.7	3.5	3.5	4.1	3.4	4.5	3.8	4.4	3	4.3	3.4	4.6	3	4	4	5	4	5
NaN	'Hoppning'	NaN	NaN	NaN	NaN	NaN	NaN	NaN	NaN	NaN	NaN	NaN	NaN	NaN	NaN	NaN	NaN	NaN	NaN	NaN	NaN
NaN	'Hoppning'	3	5	3	4	2	4	3	4	3	5	4	5	3	5	4	5	5	5	4	5
NaN	'Hoppning'	2	4	2	4	NaN	NaN	NaN	NaN	NaN	NaN	NaN	NaN	NaN	NaN	NaN	NaN	NaN	NaN	NaN	NaN
NaN	'Hoppning'	3	4	2	3	NaN	NaN	NaN	NaN	NaN	NaN	NaN	NaN	NaN	NaN	NaN	NaN	NaN	NaN	NaN	NaN
NaN	'Dressyr'	1	3	1	3	2	4	2	4	2	5	2	5	4	5	4	5	2	4	2	4
NaN	'Dressyr'	3	4	3	4	4	5	4	5	4	5	4	5	4	4	4	4	5	5	5	5
NaN	'Hoppning'	NaN	NaN	NaN	NaN	NaN	NaN	NaN	NaN	NaN	NaN	NaN	NaN	NaN	NaN	NaN	NaN	NaN	NaN	NaN	NaN
NaN	'Hoppning'	2.5	3.5	2	3	3	4	3	4	3.8	5	3.5	5	3.8	5	3.5	5	5	5	4.8	5
NaN	'Dressyr'	2.8	4	3	4	NaN	NaN	NaN	NaN	NaN	NaN	NaN	NaN	NaN	NaN	NaN	NaN	NaN	NaN	NaN	NaN
NaN	'Dressyr'	2.5	3	2.5	3	3	4	3	4	3	4.5	3	4.5	3.5	4	3.5	4	4.5	5	5	5
NaN	'Hoppning'	2	4	2	4	4	5	4	5	3	5	3	5	3	5	3	5	5	5	5	5
NaN	'Hoppning'	2.5	3.5	2	3	3	4	2.5	3.5	3	4.5	2	3.5	4	4.5	3	4	4.5	5	4	5
NaN	'Dressyr'	2.7	3.4	2.7	3.4	3.8	4.3	4	4.3	3.8	4.8	4	5	4.6	5	4.7	5	5	5	5	5
NaN	'Hoppning'	NaN	NaN	NaN	NaN	NaN	NaN	NaN	NaN	NaN	NaN	NaN	NaN	NaN	NaN	NaN	NaN	NaN	NaN	NaN	NaN
NaN	'Dressyr'	2	4	2	5	2	4	2	5	NaN	NaN	NaN	NaN	NaN	NaN	NaN	NaN	NaN	NaN	NaN	NaN
NaN	'Hoppning'	2	2.8	2	2.8	3	3	3	3	3	4	3	4	3	4	3	4	5	5	5	5
NaN	'Dressyr'	NaN	NaN	NaN	NaN	NaN	NaN	NaN	NaN	NaN	NaN	NaN	NaN	NaN	NaN	NaN	NaN	NaN	NaN	NaN	NaN
NaN	'Hoppning'	3.5	4	2.7	3.5	NaN	NaN	NaN	NaN	NaN	NaN	NaN	NaN	NaN	NaN	NaN	NaN	NaN	NaN	NaN	NaN
NaN	'Dressyr'	2	3	2	3	3	4	3	4	3	4	3	4	4	5	4	5	5	5	5	5
NaN	'Hoppning'	3	5	2	4	2	4	2	4	2	4	2	4	5	5	4	5	5	5	5	5
NaN	'Hoppning'	1	2	1	2	3	4	3	4	3	4	3	4	4	5	4	5	5	5	5	5
NaN	'Dressyr'	1.6	2.2	1.8	2.2	3.8	4.4	3.8	4.2	2.8	3.2	2	4.2	3.8	4.2	3.8	4.2	5	5	5	5
NaN	'Hoppning'	3.8	4.2	1.5	2.5	4.2	5	3.2	4.2	4.2	5	3.2	4.2	4.5	5	3.5	4.2	2	4	2	4
NaN	'Hoppning'	3	4	2	5	3	4	2	5	4	5	3	5	4	5	3	4	4	5	3.5	5
NaN	'Dressyr'	2	4	2	4	3	4	3	4	3	5	3	5	4	5	4	5	5	NaN	5	NaN
NaN	'Hoppning'	NaN	NaN	NaN	NaN	NaN	NaN	NaN	NaN	NaN	NaN	NaN	NaN	NaN	NaN	NaN	NaN	NaN	NaN	NaN	NaN
NaN	'Hoppning'	NaN	NaN	NaN	NaN	NaN	NaN	NaN	NaN	NaN	NaN	NaN	NaN	NaN	NaN	NaN	NaN	NaN	NaN	NaN	NaN
NaN	'Hoppning'	NaN	NaN	NaN	NaN	NaN	NaN	NaN	NaN	NaN	NaN	NaN	NaN	NaN	NaN	NaN	NaN	NaN	NaN	NaN	NaN
NaN	'Hoppning'	NaN	NaN	NaN	NaN	NaN	NaN	NaN	NaN	NaN	NaN	NaN	NaN	NaN	NaN	NaN	NaN	NaN	NaN	NaN	NaN
NaN	'Hoppning'	2.5	3.5	2.5	3.5	2.8	3.2	2.8	3.2	3	3	3	3	3	3.5	3	3.5	4	5	4	5
NaN	'Hoppning'	NaN	NaN	NaN	NaN	NaN	NaN	NaN	NaN	NaN	NaN	NaN	NaN	NaN	NaN	NaN	NaN	NaN	NaN	NaN	NaN
NaN	'Dressyr'	NaN	NaN	NaN	NaN	NaN	NaN	NaN	NaN	NaN	NaN	NaN	NaN	NaN	NaN	NaN	NaN	NaN	NaN	NaN	NaN
NaN	'Dressyr'	2	4	2	4	2	4	2.5	4	3	5	3	4	3	5	4	5	4	5	5	5
NaN	'Hoppning'	NaN	NaN	NaN	NaN	NaN	NaN	NaN	NaN	NaN	NaN	NaN	NaN	NaN	NaN	NaN	NaN	NaN	NaN	NaN	NaN
NaN	'Hoppning'	NaN	NaN	NaN	NaN	NaN	NaN	NaN	NaN	NaN	NaN	NaN	NaN	NaN	NaN	NaN	NaN	NaN	NaN	NaN	NaN
NaN	'Hoppning'	NaN	NaN	NaN	NaN	NaN	NaN	NaN	NaN	NaN	NaN	NaN	NaN	NaN	NaN	NaN	NaN	NaN	NaN	NaN	NaN
NaN	'Dressyr'	2.8	3.2	2.5	3.3	4	4.5	4	5	3	4	3	4	4	4.5	3	4.5	4.5	5	3.5	5
NaN	'Hoppning'	NaN	NaN	NaN	NaN	NaN	NaN	NaN	NaN	NaN	NaN	NaN	NaN	NaN	NaN	NaN	NaN	NaN	NaN	NaN	NaN
NaN	'Hoppning'	NaN	NaN	NaN	NaN	NaN	NaN	NaN	NaN	NaN	NaN	NaN	NaN	NaN	NaN	NaN	NaN	NaN	NaN	NaN	NaN
NaN	'Hoppning'	NaN	NaN	NaN	NaN	NaN	NaN	NaN	NaN	NaN	NaN	NaN	NaN	NaN	NaN	NaN	NaN	NaN	NaN	NaN	NaN
NaN	'Hoppning'	3	4	2	3	NaN	NaN	NaN	NaN	NaN	NaN	NaN	NaN	NaN	NaN	NaN	NaN	NaN	NaN	NaN	NaN
NaN	'Dressyr'	NaN	NaN	NaN	NaN	NaN	NaN	NaN	NaN	NaN	NaN	NaN	NaN	NaN	NaN	NaN	NaN	NaN	NaN	NaN	NaN
NaN	'Dressyr'	1.8	2.2	1.8	2.2	3.8	4.2	3.8	4.2	1.8	2.2	1.8	2.2	2.8	3.2	2.8	3.2	5	5	5	5
NaN	'Dressyr'	NaN	NaN	NaN	NaN	NaN	NaN	NaN	NaN	NaN	NaN	NaN	NaN	NaN	NaN	NaN	NaN	NaN	NaN	NaN	NaN
NaN	'Fälttävlan'	2	2	2	2	3	4	3	4	3	3	3	3	2	5	2	5	2	5	2	5
NaN	'Hoppning'	2	4	2	4	2	3	2	5	3	4	3	5	4	5	3	5	4	5	3	5
NaN	'Dressyr'	NaN	NaN	NaN	NaN	NaN	NaN	NaN	NaN	NaN	NaN	NaN	NaN	NaN	NaN	NaN	NaN	NaN	NaN	NaN	NaN
NaN	'Fälttävlan'	2.8	3.2	2.8	3	3.8	4.2	3.8	4.2	3.5	4	3.5	4	4.5	5	4.5	5	5	5	5	5
NaN	'Fälttävlan'	NaN	NaN	NaN	NaN	NaN	NaN	NaN	NaN	NaN	NaN	NaN	NaN	NaN	NaN	NaN	NaN	NaN	NaN	NaN	NaN
NaN	'Dressyr'	2	3.5	2	3.5	3	4	3	4	3	4	3	4	3	4	3	4	4	5	3	5
NaN	'Hoppning'	2	3	2	3	NaN	NaN	NaN	NaN	NaN	NaN	NaN	NaN	NaN	NaN	NaN	NaN	NaN	NaN	NaN	NaN
NaN	'Hoppning'	2.3	4	2.3	4	3	4	3	4	3	4	3	4	3.7	5	3.7	5	2	4	2	4
NaN	'Hoppning'	NaN	NaN	NaN	NaN	NaN	NaN	NaN	NaN	NaN	NaN	NaN	NaN	NaN	NaN	NaN	NaN	NaN	NaN	NaN	NaN
NaN	'Dressyr'	NaN	NaN	NaN	NaN	NaN	NaN	NaN	NaN	NaN	NaN	NaN	NaN	NaN	NaN	NaN	NaN	NaN	NaN	NaN	NaN
NaN	'Dressyr'	NaN	NaN	NaN	NaN	NaN	NaN	NaN	NaN	NaN	NaN	NaN	NaN	NaN	NaN	NaN	NaN	NaN	NaN	NaN	NaN
NaN	'Dressyr'	NaN	NaN	NaN	NaN	NaN	NaN	NaN	NaN	NaN	NaN	NaN	NaN	NaN	NaN	NaN	NaN	NaN	NaN	NaN	NaN
NaN	'Hoppning'	NaN	NaN	NaN	NaN	NaN	NaN	NaN	NaN	NaN	NaN	NaN	NaN	NaN	NaN	NaN	NaN	NaN	NaN	NaN	NaN
NaN	'Dressyr'	NaN	NaN	NaN	NaN	NaN	NaN	NaN	NaN	NaN	NaN	NaN	NaN	NaN	NaN	NaN	NaN	NaN	NaN	NaN	NaN
NaN	'Dressyr'	NaN	NaN	NaN	NaN	NaN	NaN	NaN	NaN	NaN	NaN	NaN	NaN	NaN	NaN	NaN	NaN	NaN	NaN	NaN	NaN
NaN	'Hoppning'	NaN	NaN	NaN	NaN	NaN	NaN	NaN	NaN	NaN	NaN	NaN	NaN	NaN	NaN	NaN	NaN	NaN	NaN	NaN	NaN
NaN	'Dressyr'	NaN	NaN	NaN	NaN	NaN	NaN	NaN	NaN	NaN	NaN	NaN	NaN	NaN	NaN	NaN	NaN	NaN	NaN	NaN	NaN
NaN	'Dressyr'	NaN	NaN	NaN	NaN	NaN	NaN	NaN	NaN	NaN	NaN	NaN	NaN	NaN	NaN	NaN	NaN	NaN	NaN	NaN	NaN
NaN	'Hoppning'	NaN	NaN	NaN	NaN	NaN	NaN	NaN	NaN	NaN	NaN	NaN	NaN	NaN	NaN	NaN	NaN	NaN	NaN	NaN	NaN
NaN	'Hoppning'	NaN	NaN	NaN	NaN	NaN	NaN	NaN	NaN	NaN	NaN	NaN	NaN	NaN	NaN	NaN	NaN	NaN	NaN	NaN	NaN
NaN	'Hoppning'	NaN	NaN	NaN	NaN	NaN	NaN	NaN	NaN	NaN	NaN	NaN	NaN	NaN	NaN	NaN	NaN	NaN	NaN	NaN	NaN
NaN	'Hoppning'	NaN	NaN	NaN	NaN	NaN	NaN	NaN	NaN	NaN	NaN	NaN	NaN	NaN	NaN	NaN	NaN	NaN	NaN	NaN	NaN
NaN	'Dressyr'	2.5	3.5	1	5	3	4	1	5	4	5	3	5	4.8	5	3	5	4	5	3	5
NaN	'Hoppning'	NaN	NaN	NaN	NaN	NaN	NaN	NaN	NaN	NaN	NaN	NaN	NaN	NaN	NaN	NaN	NaN	NaN	NaN	NaN	NaN
NaN	'Hoppning'	2.5	3.8	2	4	2.5	3.8	2	4	3	4.5	2.5	4.5	5	5	4	5	5	5	5	5
NaN	'Dressyr'	NaN	NaN	NaN	NaN	NaN	NaN	NaN	NaN	NaN	NaN	NaN	NaN	NaN	NaN	NaN	NaN	NaN	NaN	NaN	NaN
NaN	'Hoppning'	2	3	2	4	3	4	2	5	NaN	NaN	NaN	NaN	NaN	NaN	NaN	NaN	NaN	NaN	NaN	NaN
NaN	'Hoppning'	3.2	4	3.2	4	3.5	4.5	3.5	4.5	3	5	3	5	5	5	5	5	2	2	2	2
NaN	'Dressyr'	2.5	3	2.5	3	2.8	3.2	2.5	3.5	NaN	NaN	NaN	NaN	4.5	5	4.5	5	5	5	5	5
NaN	'Hoppning'	3	4	3	4	4	5	4	5	4	5	4	5	4	5	4	5	5	5	5	5
NaN	'Dressyr'	NaN	NaN	NaN	NaN	NaN	NaN	NaN	NaN	NaN	NaN	NaN	NaN	NaN	NaN	NaN	NaN	NaN	NaN	NaN	NaN
NaN	'Hoppning'	2	3.5	2.5	3.5	NaN	NaN	NaN	NaN	NaN	NaN	NaN	NaN	NaN	NaN	NaN	NaN	NaN	NaN	NaN	NaN
NaN	'Dressyr'	1.5	2.8	1.5	2.8	3	4	3	4	3	4	3	4	3	4	3	4	5	5	5	5
NaN	'Hoppning'	NaN	NaN	NaN	NaN	NaN	NaN	NaN	NaN	NaN	NaN	NaN	NaN	NaN	NaN	NaN	NaN	NaN	NaN	NaN	NaN
NaN	'Hoppning'	2	3	2	3	3	5	3	5	3	5	3	5	3	5	3	5	3	4	3	4
NaN	'Fälttävlan'	2	3	2	4	3	4	2	4	3	5	2	4	4	5	3	5	4	5	3	5
NaN	'Hoppning'	3	3	2	4	3	3	2	5	4	5	1	5	5	5	3	5	4	5	4	5
NaN	'Hoppning'	NaN	NaN	NaN	NaN	NaN	NaN	NaN	NaN	NaN	NaN	NaN	NaN	NaN	NaN	NaN	NaN	NaN	NaN	NaN	NaN
NaN	'Hoppning'	NaN	NaN	NaN	NaN	NaN	NaN	NaN	NaN	NaN	NaN	NaN	NaN	NaN	NaN	NaN	NaN	NaN	NaN	NaN	NaN
NaN	'Dressyr'	NaN	NaN	NaN	NaN	NaN	NaN	NaN	NaN	NaN	NaN	NaN	NaN	NaN	NaN	NaN	NaN	NaN	NaN	NaN	NaN
NaN	'Dressyr'	2	3	2	3	3	5	3	5	3	5	4	5	5	5	5	5	5	5	5	5
NaN	'Dressyr'	1	2	2	3	4	5	4	5	3	5	3	4	4	5	4	5	5	5	4	5
NaN	'Dressyr'	2	4	3	4	4	4	3	5	2	4	2	4	3	5	3	5	5	5	5	5
NaN	'Hoppning'	2	3	2	3	3.5	5	3.5	5	3	5	3	5	4	5	4	5	5	5	2	4
NaN	'Hoppning'	3	3.5	2	3	3	3.5	3	4	3	4	3	4	4	5	4	4.5	5	5	5	5
NaN	'Dressyr'	2	4	2.5	4.3	2	4	3	5	4	5	4	5	5	5	5	5	5	5	5	5
NaN	'Hoppning'	3	4	NaN	NaN	3.5	4.5	NaN	NaN	NaN	NaN	NaN	NaN	NaN	NaN	NaN	NaN	NaN	NaN	NaN	NaN
NaN	'Dressyr'	3	4	NaN	NaN	3	4	3	4	3	3	3	3	4	4	4	4	3	4	3	4
NaN	'Hoppning'	3	4	3	4	3	4	3	4	3	4	3	4	3	4	3	4	4.8	5	4.8	5
NaN	'Hoppning'	3	4	3	4	3	4	3	4	4	5	4	5	4	5	4	5	5	5	5	5
NaN	'Hoppning'	NaN	NaN	NaN	NaN	NaN	NaN	NaN	NaN	NaN	NaN	NaN	NaN	NaN	NaN	NaN	NaN	NaN	NaN	NaN	NaN
NaN	'Dressyr'	2.5	3.5	2.5	3.5	NaN	NaN	NaN	NaN	NaN	NaN	NaN	NaN	NaN	NaN	NaN	NaN	NaN	NaN	NaN	NaN
NaN	'Hoppning'	2	3	2	3	NaN	NaN	NaN	NaN	NaN	NaN	NaN	NaN	NaN	NaN	NaN	NaN	NaN	NaN	NaN	NaN
NaN	'Hoppning'	2	3	2	3	3	4	3	4	4	5	4	5	3	5	3	5	4	5	4	5
NaN	'Hoppning'	3	3.5	2.5	4	2.7	3.3	2.5	4	3	5	3	5	3	4	2	4	4	5	1	5
NaN	'Hoppning'	NaN	NaN	NaN	NaN	NaN	NaN	NaN	NaN	NaN	NaN	NaN	NaN	NaN	NaN	NaN	NaN	NaN	NaN	NaN	NaN
NaN	'Dressyr'	2.8	3.5	2.8	3.2	NaN	NaN	NaN	NaN	NaN	NaN	NaN	NaN	NaN	NaN	NaN	NaN	NaN	NaN	NaN	NaN
NaN	'Dressyr'	NaN	NaN	NaN	NaN	NaN	NaN	NaN	NaN	NaN	NaN	NaN	NaN	NaN	NaN	NaN	NaN	NaN	NaN	NaN	NaN
NaN	'Fälttävlan'	NaN	NaN	NaN	NaN	NaN	NaN	NaN	NaN	NaN	NaN	NaN	NaN	NaN	NaN	NaN	NaN	NaN	NaN	NaN	NaN
NaN	'Dressyr'	NaN	NaN	NaN	NaN	NaN	NaN	NaN	NaN	NaN	NaN	NaN	NaN	NaN	NaN	NaN	NaN	NaN	NaN	NaN	NaN
NaN	'Hoppning'	NaN	NaN	NaN	NaN	NaN	NaN	NaN	NaN	NaN	NaN	NaN	NaN	NaN	NaN	NaN	NaN	NaN	NaN	NaN	NaN
NaN	'Dressyr'	3	4	3	4	3.5	4.5	3.5	4.5	3.6	5	3.6	5	4	5	4	5	5	5	5	5
NaN	'Dressyr'	3.2	3.7	3	3.5	3	3.3	3	3.5	3.8	4.3	4	4.4	3.2	4	3	4	4	5	4	5
NaN	'Hoppning'	3	4	3	4	3	4	3	4	2	5	2	5	4	5	3	5	5	5	4	5
NaN	'Hoppning'	2.9	3.3	2.6	3.1	NaN	NaN	NaN	NaN	NaN	NaN	NaN	NaN	NaN	NaN	NaN	NaN	NaN	NaN	NaN	NaN
NaN	'Dressyr'	2.2	3.5	2.2	3.5	3	4	3	4	3	5	3	5	3	4	3	4	5	5	5	5
NaN	'Dressyr'	3.8	4.2	2.8	3.2	NaN	NaN	NaN	NaN	NaN	NaN	NaN	NaN	NaN	NaN	NaN	NaN	NaN	NaN	NaN	NaN
NaN	'Hoppning'	3	4	3	4	3	4	3	4	2	4	2	4	4	5	4	5	4	5	4	5
NaN	'Hoppning'	2.5	3.5	2.5	3.5	3	4	3	4	3	4.5	3	4.5	3.5	4.5	3.5	4.5	4	5	4	5
NaN	'Hoppning'	NaN	NaN	NaN	NaN	NaN	NaN	NaN	NaN	NaN	NaN	NaN	NaN	NaN	NaN	NaN	NaN	NaN	NaN	NaN	NaN
NaN	'Dressyr'	NaN	NaN	NaN	NaN	NaN	NaN	NaN	NaN	NaN	NaN	NaN	NaN	NaN	NaN	NaN	NaN	NaN	NaN	NaN	NaN
NaN	'Dressyr'	2	3	2	3	3	4	3	4	2	3	2	3	3	4	3	4	4	5	4	5
NaN	'Hoppning'	NaN	NaN	NaN	NaN	NaN	NaN	NaN	NaN	NaN	NaN	NaN	NaN	NaN	NaN	NaN	NaN	NaN	NaN	NaN	NaN
NaN	'Hoppning'	NaN	NaN	NaN	NaN	NaN	NaN	NaN	NaN	NaN	NaN	NaN	NaN	NaN	NaN	NaN	NaN	NaN	NaN	NaN	NaN
NaN	'Hoppning'	2.7	3.5	2.3	3.8	3	3.6	2.5	3.8	3.5	4.4	3.2	4.7	3.8	4.2	3.6	4.5	4.8	5	4.4	5
NaN	'Dressyr'	2.8	3.2	2.8	3.2	4.5	5.5	4.5	NaN	4.8	5	4.8	5	4	5	4	5	5	5	5	5
NaN	'Dressyr'	3	5	3	5	3	4	3	4	3	5	3	5	3	4	3	4	4	5	3	5
NaN	'Dressyr'	2.5	3.5	2.5	3.5	3	4	3	4	2.5	3.5	2.5	3.5	4	4	4	4	5	5	5	5
NaN	'Hoppning'	2.5	3.5	2.5	3.5	3	4.5	3	4.5	2.5	4	2.5	4	2.5	3	2.5	3	3.5	5	3.5	5
NaN	'Dressyr'	2.5	3.5	2.5	3.5	3	4	3	4	4	4	4	4	4	4	4	4	5	5	4	5
NaN	'Hoppning'	3.8	4.3	3.5	4.5	3	4	2	4	4.8	NaN	4.5	NaN	5	NaN	4.7	NaN	2	4	2	3
NaN	'Dressyr'	2.5	3.5	2.5	3.5	3	4	3	4	4	5	3.5	4.5	4	5	4	5	5	5	4.5	5
NaN	'Dressyr'	3	4	3	4	3.5	5	4	4.5	4	5	4.5	5	4.5	5	4	5	4	5	4	5
NaN	'Hoppning'	2.5	3.5	2.5	3.5	NaN	NaN	NaN	NaN	NaN	NaN	NaN	NaN	NaN	NaN	NaN	NaN	NaN	NaN	NaN	NaN
NaN	'Hoppning'	NaN	NaN	NaN	NaN	NaN	NaN	NaN	NaN	NaN	NaN	NaN	NaN	NaN	NaN	NaN	NaN	NaN	NaN	NaN	NaN
NaN	'Dressyr'	NaN	NaN	NaN	NaN	NaN	NaN	NaN	NaN	NaN	NaN	NaN	NaN	NaN	NaN	NaN	NaN	NaN	NaN	NaN	NaN
NaN	'Hoppning'	3	4	3	4	3	4	3	4	5	5	4	5	4	5	4	5	5	5	5	5
NaN	'Dressyr'	2.4	3.5	2.5	3.5	NaN	NaN	NaN	NaN	NaN	NaN	NaN	NaN	NaN	NaN	NaN	NaN	NaN	NaN	NaN	NaN
NaN	'Dressyr'	3	4	NaN	NaN	NaN	NaN	NaN	NaN	NaN	NaN	NaN	NaN	NaN	NaN	NaN	NaN	NaN	NaN	NaN	NaN
NaN	'Hoppning'	3	4	2.5	3.5	3.5	5	5	5	4	5	5	5	4.5	5	4	5	3.5	5	4	5
NaN	'Fälttävlan'	3	3.5	2.8	3.2	3.5	4	3	3.5	3.5	4	3.5	4	4.5	5	4	4.5	4	5	4	5
NaN	'Hoppning'	NaN	NaN	NaN	NaN	NaN	NaN	NaN	NaN	NaN	NaN	NaN	NaN	NaN	NaN	NaN	NaN	NaN	NaN	NaN	NaN
NaN	'Dressyr'	2.8	3.5	2.5	3.2	3	4	3	4	2.5	3.8	2	4	3.8	4.5	3.5	4.8	5	5	5	5
NaN	'Fälttävlan'	NaN	NaN	NaN	NaN	NaN	NaN	NaN	NaN	NaN	NaN	NaN	NaN	NaN	NaN	NaN	NaN	NaN	NaN	NaN	NaN
NaN	'Dressyr'	NaN	NaN	NaN	NaN	NaN	NaN	NaN	NaN	NaN	NaN	NaN	NaN	NaN	NaN	NaN	NaN	NaN	NaN	NaN	NaN
NaN	'Fälttävlan'	2.8	3.2	1	5	3	4	2	4	2	4	1	5	3	5	3	5	3	5	1	5
NaN	'Dressyr'	2	3.5	2	3.5	3	4	2	3	2	4	2	4	3	3	2	4	4	5	2	5
NaN	'Hoppning'	NaN	NaN	NaN	NaN	NaN	NaN	NaN	NaN	NaN	NaN	NaN	NaN	NaN	NaN	NaN	NaN	NaN	NaN	NaN	NaN
NaN	'Hoppning'	3	4	3	4	4	5	4	5	NaN	NaN	NaN	NaN	NaN	NaN	NaN	NaN	NaN	NaN	NaN	NaN
NaN	'Hoppning'	3	4	3	3	4	4	3.5	4	5	5	5	5	4.5	5	4	5	5	5	5	5
NaN	'Hoppning'	2.5	3.3	2.5	3.3	3.7	4.5	3.7	4.5	4	5	4	5	3.5	4	3	4	4.5	5	4.5	5
NaN	'Hoppning'	3	4	2.7	4	NaN	NaN	NaN	NaN	NaN	NaN	NaN	NaN	NaN	NaN	NaN	NaN	NaN	NaN	NaN	NaN
NaN	'Fälttävlan'	2.8	3.2	2.8	3.5	2.8	3.2	2.8	3.2	3.8	4.2	3.8	4.2	3.8	4.2	3.8	4.2	2.8	3.2	2.8	3.2
NaN	'Hoppning'	2.5	3	2	5	2	4	1	4	2	5	2	5	4.5	5	4	5	5	5	4	5
NaN	'Hoppning'	3	3.6	2.7	3.6	3.8	5	3.4	5	4	5	3.7	5	3.8	5	3.6	5	4.6	5	4.2	5
NaN	'Hoppning'	2.8	3.2	2.8	3.2	2.8	NaN	3.2	NaN	3.8	4.2	3.8	4.2	3.8	4.3	3.5	4.2	5	5	5	5
NaN	'Hoppning'	2.8	3.2	1.8	3.8	2	3.2	2	4	NaN	NaN	NaN	NaN	NaN	NaN	NaN	NaN	NaN	NaN	NaN	NaN
NaN	'Dressyr'	NaN	NaN	NaN	NaN	NaN	NaN	NaN	NaN	NaN	NaN	NaN	NaN	NaN	NaN	NaN	NaN	NaN	NaN	NaN	NaN
NaN	'Dressyr'	NaN	NaN	NaN	NaN	NaN	NaN	NaN	NaN	NaN	NaN	NaN	NaN	NaN	NaN	NaN	NaN	NaN	NaN	NaN	NaN
NaN	'Dressyr'	NaN	NaN	NaN	NaN	NaN	NaN	NaN	NaN	NaN	NaN	NaN	NaN	NaN	NaN	NaN	NaN	NaN	NaN	NaN	NaN
NaN	'Dressyr'	NaN	NaN	NaN	NaN	NaN	NaN	NaN	NaN	NaN	NaN	NaN	NaN	NaN	NaN	NaN	NaN	NaN	NaN	NaN	NaN
NaN	'Hoppning'	NaN	NaN	NaN	NaN	NaN	NaN	NaN	NaN	NaN	NaN	NaN	NaN	NaN	NaN	NaN	NaN	NaN	NaN	NaN	NaN
NaN	'Dressyr'	2	3	2	3	3	4	3	4	2	3	2	3	3	4	3	4	5	5	5	5
NaN	'Dressyr'	2	NaN	1	5	3.8	4.5	1	5	4	5	3	NaN	4.8	5	4	5	5	5	4	5
NaN	'Dressyr'	2	3	2	4	4	5	4	5	2	3	2	4	NaN	NaN	NaN	NaN	NaN	NaN	NaN	NaN
NaN	'Dressyr'	NaN	NaN	NaN	NaN	NaN	NaN	NaN	NaN	NaN	NaN	NaN	NaN	NaN	NaN	NaN	NaN	NaN	NaN	NaN	NaN
NaN	'Hoppning'	2	3	2	3	3	4	3	4	3	4	3	4	4	5	3	4	3	4	3	4
NaN	'Dressyr'	2	3	2	3	2	4	3	4	2	5	3	5	3	5	3	4	4	5	4	5
NaN	'Dressyr'	2.9	3.1	2.9	3.1	3	4	3	4	NaN	NaN	NaN	NaN	NaN	NaN	NaN	NaN	NaN	NaN	NaN	NaN
NaN	'Hoppning'	2.8	3.2	2.8	3.2	3.8	4.2	3.8	4.2	4.1	5	4.1	5	4.7	NaN	4.7	NaN	4	5	4	5
NaN	'Dressyr'	2.5	3.5	2	3.8	3	4	2.7	4.2	2.8	4.2	2.5	4.5	3	5	2.5	5	4.8	5	4	5
NaN	'Dressyr'	2	3	2	3	2.5	3	2.8	3.8	4	4.5	4.5	5	5	5	5	5	5	5	5	5
NaN	'Dressyr'	2.9	3.3	2.9	3.3	3.3	4	3.3	4	3	4.5	3	4.5	4.5	5	4.5	5	4	5	4	5
NaN	'Dressyr'	NaN	NaN	NaN	NaN	NaN	NaN	NaN	NaN	NaN	NaN	NaN	NaN	NaN	NaN	NaN	NaN	NaN	NaN	NaN	NaN
NaN	'Hoppning'	3	4	2	4	3	4	2	4	3	4	2	4	4	5	3	4	5	5	4	5
NaN	'Hoppning'	NaN	NaN	NaN	NaN	NaN	NaN	NaN	NaN	NaN	NaN	NaN	NaN	NaN	NaN	NaN	NaN	NaN	NaN	NaN	NaN
NaN	'Hoppning'	2	4	2	4	4	5	4	5	NaN	NaN	NaN	NaN	NaN	NaN	NaN	NaN	NaN	NaN	NaN	NaN
NaN	'Dressyr'	3	3	3	3	3.5	5	3.5	5	2.5	3	2.5	3	3	3	3	3	5	5	5	5
NaN	'Hoppning'	2.5	3.5	2	3	3	4	3	4	1	3	1	3	3	4	3	4	5	5	5	5
NaN	'Hoppning'	2	4	2	4	3	5	3	5	3	4	3	5	3	5	3	5	4	5	4	5
NaN	'Hoppning'	3	4	3	4	3	5	3	5	NaN	NaN	NaN	NaN	NaN	NaN	NaN	NaN	NaN	NaN	NaN	NaN
NaN	'Dressyr'	NaN	NaN	NaN	NaN	NaN	NaN	NaN	NaN	NaN	NaN	NaN	NaN	NaN	NaN	NaN	NaN	NaN	NaN	NaN	NaN
NaN	'Dressyr'	NaN	NaN	NaN	NaN	NaN	NaN	NaN	NaN	NaN	NaN	NaN	NaN	NaN	NaN	NaN	NaN	NaN	NaN	NaN	NaN
NaN	'Dressyr'	3	3.5	2.5	3.5	3.5	4.5	4	5	NaN	NaN	NaN	NaN	NaN	NaN	NaN	NaN	5	5	5	5
NaN	'Dressyr'	NaN	NaN	NaN	NaN	NaN	NaN	NaN	NaN	NaN	NaN	NaN	NaN	NaN	NaN	NaN	NaN	NaN	NaN	NaN	NaN
NaN	'Hoppning'	NaN	NaN	NaN	NaN	NaN	NaN	NaN	NaN	NaN	NaN	NaN	NaN	NaN	NaN	NaN	NaN	NaN	NaN	NaN	NaN
NaN	'Hoppning'	NaN	NaN	NaN	NaN	NaN	NaN	NaN	NaN	NaN	NaN	NaN	NaN	NaN	NaN	NaN	NaN	NaN	NaN	NaN	NaN
NaN	'Hoppning'	3	4	3	4	2	4	3	3	4	5	2	5	3	4	3	4	4	5	2	5
NaN	'Dressyr'	2	4	2	3	2	4	3	4	4	5	3	4	3	5	4	5	5	5	5	5
NaN	'Dressyr'	2.5	3.5	2.5	3.5	3	4	3	4	3	4	3	4	4.5	5	4.5	5	4.8	5	4.8	5
NaN	'Hoppning'	2.5	3.7	2.5	3.7	NaN	NaN	NaN	NaN	NaN	NaN	NaN	NaN	NaN	NaN	NaN	NaN	NaN	NaN	NaN	NaN
NaN	'Fälttävlan'	2.5	3.5	NaN	3.5	3	4	3.5	5	NaN	NaN	NaN	NaN	NaN	NaN	NaN	NaN	NaN	NaN	NaN	NaN
NaN	'Dressyr'	2	4	2	4	2	4	2	4	2	5	2	4	3	5	4	5	4	5	4	5
NaN	'Fälttävlan'	2.8	4	1.8	5	NaN	NaN	NaN	NaN	NaN	NaN	NaN	NaN	NaN	NaN	NaN	NaN	NaN	NaN	NaN	NaN
NaN	'Hoppning'	2.5	3.5	2	2.8	3	4	3	4.2	NaN	NaN	NaN	NaN	NaN	NaN	NaN	NaN	NaN	NaN	NaN	NaN
NaN	'Dressyr'	3	4	3	4	2	3	2	3	4	5	4	5	4	5	4	5	5	5	5	5
NaN	'Dressyr'	NaN	NaN	NaN	NaN	NaN	NaN	NaN	NaN	NaN	NaN	NaN	NaN	NaN	NaN	NaN	NaN	NaN	NaN	NaN	NaN
NaN	'Hoppning'	3	4	3	4	2	4	3	5	2	5	3	5	4	5	4	5	4	5	4	5
NaN	'Hoppning'	2.5	3.5	2.5	3.5	3.4	4.5	3.4	4.5	2.3	3.6	2.3	3.6	4	5	5	5	5	5	5	5
NaN	'Hoppning'	NaN	NaN	NaN	NaN	NaN	NaN	NaN	NaN	NaN	NaN	NaN	NaN	NaN	NaN	NaN	NaN	NaN	NaN	NaN	NaN
NaN	'Fälttävlan'	2	4	1	5	3	5	2	5	2	4	2	5	1	4	1	4	3	5	3	5
NaN	'Hoppning'	NaN	NaN	NaN	NaN	NaN	NaN	NaN	NaN	NaN	NaN	NaN	NaN	NaN	NaN	NaN	NaN	NaN	NaN	NaN	NaN
NaN	'Hoppning'	3.5	4	3	3.9	2.5	4	3	4.2	3.5	5	3	5	4	5	3.8	5	4	5	4	5
NaN	'Dressyr'	2.7	3.5	2.5	3.2	3.8	4.1	3.8	4.1	2.9	3.5	3.5	4	3.8	4	3.8	4	4.8	5	4.8	5
NaN	'Dressyr'	2	3	2	3	3.8	4.5	3.8	4.5	2.8	3.5	2.8	3.5	5	5	5	5	5	5	5	5
NaN	'Hoppning'	2.5	3.2	2	3	3	4	2.6	3.8	3	5	2	4	2	5	3.5	5	3.5	5	3.5	5
NaN	'Hoppning'	NaN	NaN	NaN	NaN	NaN	NaN	NaN	NaN	NaN	NaN	NaN	NaN	NaN	NaN	NaN	NaN	NaN	NaN	NaN	NaN
NaN	'Dressyr'	NaN	NaN	NaN	NaN	NaN	NaN	NaN	NaN	NaN	NaN	NaN	NaN	NaN	NaN	NaN	NaN	NaN	NaN	NaN	NaN
NaN	'Hoppning'	NaN	NaN	NaN	NaN	NaN	NaN	NaN	NaN	NaN	NaN	NaN	NaN	NaN	NaN	NaN	NaN	NaN	NaN	NaN	NaN
NaN	'Dressyr'	3	3.4	3	3.4	NaN	NaN	NaN	NaN	NaN	NaN	NaN	NaN	NaN	NaN	NaN	NaN	NaN	NaN	NaN	NaN
NaN	'Hoppning'	2.8	4	2.5	4	NaN	NaN	NaN	NaN	NaN	NaN	NaN	NaN	NaN	NaN	NaN	NaN	NaN	NaN	NaN	NaN
NaN	'Dressyr'	NaN	NaN	NaN	NaN	NaN	NaN	NaN	NaN	NaN	NaN	NaN	NaN	NaN	NaN	NaN	NaN	NaN	NaN	NaN	NaN
NaN	'Hoppning'	3	4	2	3	3	3	3	3	3	4	3	4	4	5	4	5	5	5	5	5
NaN	'Hoppning'	NaN	NaN	NaN	NaN	NaN	NaN	NaN	NaN	NaN	NaN	NaN	NaN	NaN	NaN	NaN	NaN	NaN	NaN	NaN	NaN
NaN	'Dressyr'	3	4	3	4	3	4	3	4	3	4	3	4	4	5	4	5	4	5	4	5
NaN	'Dressyr'	2.7	3.3	2.7	3.3	3.8	4.3	3.8	4.3	3.5	4.5	3.5	4.5	4.8	5	4.8	5	5	5	4	5
NaN	'Hoppning'	2	3	2	3	3	5	3	5	2	4	2	4	4	5	3	5	5	5	5	5
NaN	'Hoppning'	3	4	2.5	4	3	4	3	4	3	5	2	4	3	3.5	3	3.5	4.8	5	4.5	5
NaN	'Hoppning'	NaN	NaN	NaN	NaN	NaN	NaN	NaN	NaN	NaN	NaN	NaN	NaN	NaN	NaN	NaN	NaN	NaN	NaN	NaN	NaN
NaN	'Hoppning'	2.8	3.3	2.6	3.3	NaN	NaN	NaN	NaN	NaN	NaN	NaN	NaN	NaN	NaN	NaN	NaN	NaN	NaN	NaN	NaN
NaN	'Hoppning'	3	4	2	3	3	4	3	4	2	3	3	4	3	4	3	4	5	5	2	4
NaN	'Hoppning'	3	4	3	4	3	4	3	4	4	5	4	5	4	5	4	5	5	5	5	5
NaN	'Hoppning'	2.5	5	2.5	NaN	NaN	NaN	NaN	NaN	NaN	NaN	NaN	NaN	NaN	NaN	NaN	NaN	NaN	NaN	NaN	NaN
NaN	'Hoppning'	2	3	2	3	3	4	3	4	3	4	3	4	4	5	4	5	5	5	5	5
NaN	'Dressyr'	2.8	3.2	2.5	3.5	3.8	4.2	3.5	4.5	3.9	4.2	3.8	4.5	4.8	5	4.8	5	4.9	5	4.9	5
NaN	'Hoppning'	2.6	3.4	2.5	3.5	NaN	NaN	NaN	NaN	NaN	NaN	NaN	NaN	NaN	NaN	NaN	NaN	NaN	NaN	NaN	NaN
NaN	'Dressyr'	2	3	2	3	4	5	4	5	4	5	4	5	3	4	3	4	5	5	5	5
NaN	'Hoppning'	2	4	3	4	NaN	NaN	NaN	NaN	NaN	NaN	NaN	NaN	NaN	NaN	NaN	NaN	NaN	NaN	NaN	NaN
NaN	'Hoppning'	NaN	NaN	NaN	NaN	NaN	NaN	NaN	NaN	NaN	NaN	NaN	NaN	NaN	NaN	NaN	NaN	NaN	NaN	NaN	NaN
NaN	'Hoppning'	2	4	2	4	2.5	4	2	4	2	4	2	4	4	5	4	5	NaN	NaN	NaN	NaN
NaN	'Hoppning'	2.8	3.2	1	3	4	5	3	5	4	5	2	4	4	5	4	5	5	5	3	5
NaN	'Hoppning'	NaN	NaN	NaN	NaN	NaN	NaN	NaN	NaN	NaN	NaN	NaN	NaN	NaN	NaN	NaN	NaN	NaN	NaN	NaN	NaN
NaN	'Hoppning'	3.4	4.5	3.4	4.5	3	4	3	4	NaN	NaN	NaN	NaN	NaN	NaN	NaN	NaN	NaN	NaN	NaN	NaN
NaN	'Hoppning'	3	3.3	2.6	3	3.5	4.5	4	5	4	4.8	4	5	4	5	5	5	3	5	3	5
NaN	'Dressyr'	NaN	NaN	NaN	NaN	NaN	NaN	NaN	NaN	NaN	NaN	NaN	NaN	NaN	NaN	NaN	NaN	NaN	NaN	NaN	NaN
NaN	'Hoppning'	NaN	NaN	NaN	NaN	NaN	NaN	NaN	NaN	NaN	NaN	NaN	NaN	NaN	NaN	NaN	NaN	NaN	NaN	NaN	NaN
NaN	'Hoppning'	NaN	NaN	NaN	NaN	NaN	NaN	NaN	NaN	NaN	NaN	NaN	NaN	NaN	NaN	NaN	NaN	NaN	NaN	NaN	NaN
NaN	'Hoppning'	NaN	NaN	NaN	NaN	NaN	NaN	NaN	NaN	NaN	NaN	NaN	NaN	NaN	NaN	NaN	NaN	NaN	NaN	NaN	NaN
NaN	'Fälttävlan'	2	3	1	5	4	4	1	5	4	5	1	5	3	5	1	5	5	5	5	5
NaN	'Dressyr'	NaN	NaN	NaN	NaN	NaN	NaN	NaN	NaN	NaN	NaN	NaN	NaN	NaN	NaN	NaN	NaN	NaN	NaN	NaN	NaN
NaN	'Hoppning'	NaN	NaN	NaN	NaN	NaN	NaN	NaN	NaN	NaN	NaN	NaN	NaN	NaN	NaN	NaN	NaN	NaN	NaN	NaN	NaN
NaN	'Fälttävlan'	2.8	4	2.8	3.5	3	4	3	4	NaN	NaN	NaN	NaN	NaN	NaN	NaN	NaN	NaN	NaN	NaN	NaN
NaN	'Hoppning'	NaN	NaN	NaN	NaN	NaN	NaN	NaN	NaN	NaN	NaN	NaN	NaN	NaN	NaN	NaN	NaN	NaN	NaN	NaN	NaN
NaN	'Dressyr'	2	3	NaN	3	NaN	NaN	NaN	NaN	NaN	NaN	NaN	NaN	NaN	NaN	NaN	NaN	NaN	NaN	NaN	NaN
NaN	'Fälttävlan'	3	3.5	2.5	3	3.5	4	3.8	4.2	3.5	3.8	3	3.5	3.5	4	3	3.5	4.5	5	4	4.5
NaN	'Dressyr'	NaN	NaN	NaN	NaN	NaN	NaN	NaN	NaN	NaN	NaN	NaN	NaN	NaN	NaN	NaN	NaN	NaN	NaN	NaN	NaN
NaN	'Hoppning'	NaN	NaN	NaN	NaN	NaN	NaN	NaN	NaN	NaN	NaN	NaN	NaN	NaN	NaN	NaN	NaN	NaN	NaN	NaN	NaN
NaN	'Dressyr'	3	4	3	4	3	4	3	4	3	5	3	4	3	4	3	4	5	5	5	5
NaN	'Dressyr'	NaN	NaN	NaN	NaN	NaN	NaN	NaN	NaN	NaN	NaN	NaN	NaN	NaN	NaN	NaN	NaN	NaN	NaN	NaN	NaN
NaN	'Hoppning'	NaN	NaN	NaN	NaN	NaN	NaN	NaN	NaN	NaN	NaN	NaN	NaN	NaN	NaN	NaN	NaN	NaN	NaN	NaN	NaN
NaN	'Dressyr'	NaN	NaN	NaN	NaN	NaN	NaN	NaN	NaN	NaN	NaN	NaN	NaN	NaN	NaN	NaN	NaN	NaN	NaN	NaN	NaN
NaN	'Hoppning'	2	3	2	4	3	4	3	4	3	4	2	4	3	4	3	4	3	4	3	4
NaN	'Dressyr'	2.8	3.2	2.8	3.2	1.8	2.2	2.8	3.2	3.8	4.2	3.8	4.2	3.8	4.2	3.8	4.2	4	5	4	5
NaN	'Hoppning'	3	4	2	3	3	4	4	5	3	4	4	5	NaN	NaN	NaN	NaN	NaN	NaN	NaN	NaN
NaN	'Dressyr'	2	3	2	3	3	4	3	4	4	5	3	4	4	5	3	4	5	5	5	5
NaN	'Hoppning'	2.5	3	2	3.5	NaN	NaN	NaN	NaN	NaN	NaN	NaN	NaN	NaN	NaN	NaN	NaN	NaN	NaN	NaN	NaN
NaN	'Dressyr'	2	3	2	3	3	4	2	5	NaN	NaN	NaN	NaN	NaN	NaN	NaN	NaN	NaN	NaN	NaN	NaN
NaN	'Hoppning'	3.7	4.2	3.5	4.1	3	4	3	4	3.8	4.8	3.6	4.3	3.5	5	3.2	5	4.5	5	3.5	5
NaN	'Dressyr'	2.5	3.2	2.8	3.5	2.8	3.2	2.9	3.6	3	4	2.8	3.5	3.5	4.5	3.5	4.5	4	5	4	5
NaN	'Dressyr'	1.5	3	1.5	3	4	5	3	5	3	4.5	3	4.5	3	4	3	4.5	5	5	4	5
NaN	'Dressyr'	2.6	3.4	2.5	3.5	3.3	4.2	3.6	4.3	3.8	5	3.7	5	4.5	5	4.4	5	3	5	2.8	4.8
NaN	'Fälttävlan'	3.5	4	3	3.5	4	4	4	4	4	4	4	4	3	3.5	3.5	4	5	5	5	5
NaN	'Dressyr'	NaN	NaN	NaN	NaN	NaN	NaN	NaN	NaN	NaN	NaN	NaN	NaN	NaN	NaN	NaN	NaN	NaN	NaN	NaN	NaN
NaN	'Dressyr'	NaN	NaN	NaN	NaN	NaN	NaN	NaN	NaN	NaN	NaN	NaN	NaN	NaN	NaN	NaN	NaN	NaN	NaN	NaN	NaN
NaN	'Hoppning'	2.8	4	2	5	3	4.5	2	5	3.5	5	1	5	3	5	1	5	4.5	5	3	5
NaN	'Dressyr'	2	3	2	3	3.5	4	3.5	4	2	3	2	3	3.5	4	3.5	4	2	4	2	4
NaN	'Hoppning'	3	4	3	4	3	4	3	4	2	3	4	5	5	NaN	5	NaN	5	NaN	3	5
NaN	'Dressyr'	2.8	3.2	2.5	3.5	NaN	NaN	NaN	NaN	NaN	NaN	NaN	NaN	NaN	NaN	NaN	NaN	NaN	NaN	NaN	NaN
NaN	'Hoppning'	NaN	NaN	NaN	NaN	NaN	NaN	NaN	NaN	NaN	NaN	NaN	NaN	NaN	NaN	NaN	NaN	NaN	NaN	NaN	NaN
NaN	'Dressyr'	2.8	3.5	2	3	NaN	NaN	NaN	NaN	NaN	NaN	NaN	NaN	NaN	NaN	NaN	NaN	NaN	NaN	NaN	NaN
NaN	'Dressyr'	2	3	2	3	3	4	3	4	3	5	3	5	4	5	3	5	5	5	5	5
NaN	'Hoppning'	NaN	NaN	NaN	NaN	NaN	NaN	NaN	NaN	NaN	NaN	NaN	NaN	NaN	NaN	NaN	NaN	NaN	NaN	NaN	NaN
NaN	'Hoppning'	NaN	NaN	NaN	NaN	NaN	NaN	NaN	NaN	NaN	NaN	NaN	NaN	NaN	NaN	NaN	NaN	NaN	NaN	NaN	NaN
NaN	'Dressyr'	2.8	3.8	2.5	3.8	2	4	3	4	2	4	3	5	4	5	4	5	5	5	5	5
NaN	'Dressyr'	1.5	2.8	2.5	3	3	4	2.5	4	3	4	2.5	4	3.5	4.8	3	4.5	4	5	4	5
NaN	'Hoppning'	NaN	NaN	NaN	NaN	NaN	NaN	NaN	NaN	NaN	NaN	NaN	NaN	NaN	NaN	NaN	NaN	NaN	NaN	NaN	NaN
NaN	'Dressyr'	2	3	2	3	3	3	3	3	2	4	2	4	3	4	3	4	5	5	4	5
NaN	'Dressyr'	3	3.5	2.5	3.5	2.8	3.2	2.5	3.5	NaN	NaN	NaN	NaN	3	4	3	4	5	5	3	5
NaN	'Hoppning'	NaN	NaN	NaN	NaN	NaN	NaN	NaN	NaN	NaN	NaN	NaN	NaN	NaN	NaN	NaN	NaN	NaN	NaN	NaN	NaN
NaN	'Hoppning'	NaN	NaN	NaN	NaN	NaN	NaN	NaN	NaN	NaN	NaN	NaN	NaN	NaN	NaN	NaN	NaN	NaN	NaN	NaN	NaN
NaN	'Hoppning'	2.8	4	2.8	3.8	3	4.5	3	4.5	3.5	5	3.5	5	4.5	5	4.5	5	4	5	4	5
NaN	'Dressyr'	1.8	2.3	1.8	2.3	4	4.7	4	4.7	3	4	3	4	3.5	4.5	3.5	4.5	4.5	5	4.5	5
NaN	'Dressyr'	NaN	NaN	NaN	NaN	NaN	NaN	NaN	NaN	NaN	NaN	NaN	NaN	NaN	NaN	NaN	NaN	NaN	NaN	NaN	NaN
NaN	'Hoppning'	2.8	3.2	2.5	3	3.8	4.2	3.5	4.5	3.8	4.2	4	5	4.4	4.8	3.8	4.2	5	5	5	5
NaN	'Dressyr'	2.5	3.5	2.5	3.5	3	4	3	4	2	3	2	3	4	5	4	5	4.8	5	4	5
NaN	'Hoppning'	3.7	4	1	1.6	3.9	4.1	3.9	4.1	3	3.4	3	3.4	3.5	4	3	3.6	4	5	4	4.9
NaN	'Hoppning'	2.5	3.2	2.5	3.5	3.8	4.8	3.8	4.8	3.8	5	3.8	5	4.5	5	4.5	5	5	5	5	5
NaN	'Dressyr'	NaN	NaN	NaN	NaN	NaN	NaN	NaN	NaN	NaN	NaN	NaN	NaN	NaN	NaN	NaN	NaN	NaN	NaN	NaN	NaN
NaN	'Hoppning'	2.5	3	2.5	3	3.5	4.5	3.5	4.5	4	5	3	5	3.3	4.5	3.3	4.5	4.9	5	4.9	5
NaN	'Dressyr'	3	3	3	3	4	5	4	5	4	5	4	5	3	4	3	4	5	5	5	5
NaN	'Dressyr'	2	4	2	4	2	4	2	4	2	5	2	5	4.5	5	4.5	5	5	5	5	5
NaN	'Hoppning'	2	3.5	2	3.5	2.5	4	2.5	4	2.5	4.5	2.5	4.5	3	5	3	5	3.5	5	3.5	5
NaN	'Hoppning'	4	4	4	4	NaN	NaN	NaN	NaN	NaN	NaN	NaN	NaN	NaN	NaN	NaN	NaN	NaN	NaN	NaN	NaN
NaN	'Dressyr'	NaN	NaN	NaN	NaN	NaN	NaN	NaN	NaN	NaN	NaN	NaN	NaN	NaN	NaN	NaN	NaN	NaN	NaN	NaN	NaN
NaN	'Hoppning'	2	3	2	3	3	4.5	3	4	2.5	5	2.5	5	4	5	4	5	5	5	5	5
NaN	'Hoppning'	3	3	3	3	3	4	3	4	2	4	2	4	4	5	4	5	4	5	4	5
NaN	'Hoppning'	NaN	NaN	NaN	NaN	NaN	NaN	NaN	NaN	NaN	NaN	NaN	NaN	NaN	NaN	NaN	NaN	NaN	NaN	NaN	NaN
NaN	'Hoppning'	2	4	1	5	NaN	NaN	NaN	NaN	NaN	NaN	NaN	NaN	NaN	NaN	NaN	NaN	NaN	NaN	NaN	NaN
NaN	'Dressyr'	NaN	NaN	NaN	NaN	NaN	NaN	NaN	NaN	NaN	NaN	NaN	NaN	NaN	NaN	NaN	NaN	NaN	NaN	NaN	NaN
NaN	'Dressyr'	NaN	NaN	NaN	NaN	NaN	NaN	NaN	NaN	NaN	NaN	NaN	NaN	NaN	NaN	NaN	NaN	NaN	NaN	NaN	NaN
NaN	'Hoppning'	3	4	2	3	2	3	3	4	3.5	4.5	2	3	4	5	2	3	4	5	3	4
NaN	'Dressyr'	2.7	3.3	NaN	NaN	3	4	3	3.2	NaN	NaN	NaN	NaN	NaN	NaN	NaN	NaN	NaN	NaN	NaN	NaN
NaN	'Hoppning'	NaN	NaN	NaN	NaN	NaN	NaN	NaN	NaN	NaN	NaN	NaN	NaN	NaN	NaN	NaN	NaN	NaN	NaN	NaN	NaN
NaN	'Dressyr'	2	4	1	5	2	4	2	4	NaN	NaN	NaN	NaN	NaN	NaN	NaN	NaN	NaN	NaN	NaN	NaN
NaN	'Hoppning'	NaN	NaN	NaN	NaN	NaN	NaN	NaN	NaN	NaN	NaN	NaN	NaN	NaN	NaN	NaN	NaN	NaN	NaN	NaN	NaN
NaN	'Hoppning'	2.6	3.1	2.6	3.1	3.9	4.1	3.9	4.1	4.9	5	4.5	4.9	5	5	5	5	5	5	5	5
NaN	'Dressyr'	3	4	3	4	NaN	4	3	4	2	3	3	4	3	4	3	4	5	5	5	5
NaN	'Hoppning'	2	3	2	3	3	4	3	4	3	5	3	5	3	4	3	4	4	5	4	5
NaN	'Hoppning'	NaN	NaN	NaN	NaN	NaN	NaN	NaN	NaN	NaN	NaN	NaN	NaN	NaN	NaN	NaN	NaN	NaN	NaN	NaN	NaN
NaN	'Dressyr'	2.8	3.2	2.8	3.2	NaN	NaN	NaN	NaN	NaN	NaN	NaN	NaN	NaN	NaN	NaN	NaN	NaN	NaN	NaN	NaN
NaN	'Dressyr'	NaN	NaN	NaN	NaN	NaN	NaN	NaN	NaN	NaN	NaN	NaN	NaN	NaN	NaN	NaN	NaN	NaN	NaN	NaN	NaN
NaN	'Hoppning'	3.8	4.2	3.5	4.1	NaN	NaN	NaN	NaN	NaN	NaN	NaN	NaN	NaN	NaN	NaN	NaN	NaN	NaN	NaN	NaN
NaN	'Hoppning'	NaN	NaN	NaN	NaN	NaN	NaN	NaN	NaN	NaN	NaN	NaN	NaN	NaN	NaN	NaN	NaN	NaN	NaN	NaN	NaN
NaN	'Dressyr'	2.5	3	2	3.2	2.8	3.5	2.5	3.5	2	4	2	4.5	4.5	5	4	5	4	5	4	5
NaN	'Hoppning'	3	4	2.5	3.5	2.8	3.2	3.8	4.2	NaN	NaN	NaN	NaN	NaN	NaN	NaN	NaN	NaN	NaN	NaN	NaN
NaN	'Hoppning'	3	4	1.8	3.2	3	4	3	4.5	3	4	3	5	4.5	5	3	5	5	5	5	5
NaN	'Hoppning'	2	4	2	4	3	4	3	4	4	5	4	5	4	5	4	5	5	5	5	5
NaN	'Hoppning'	3.5	4	2.5	3	3.5	4	4	5	4	5	3	5	4	5	3	5	4.5	5	3.5	5
NaN	'Dressyr'	1.7	NaN	NaN	NaN	NaN	5	NaN	NaN	NaN	NaN	NaN	NaN	NaN	NaN	NaN	NaN	NaN	NaN	NaN	NaN
NaN	'Hoppning'	3	4	NaN	NaN	3	4	2	4	3	5	3	5	4	5	3	5	4	5	4	5
NaN	'Dressyr'	NaN	NaN	NaN	NaN	NaN	NaN	NaN	NaN	NaN	NaN	NaN	NaN	NaN	NaN	NaN	NaN	NaN	NaN	NaN	NaN
NaN	'Hoppning'	NaN	NaN	NaN	NaN	NaN	NaN	NaN	NaN	NaN	NaN	NaN	NaN	NaN	NaN	NaN	NaN	NaN	NaN	NaN	NaN
NaN	'Dressyr'	2.6	3.8	2.6	3.8	3	5	3	4	2	3	2	3	3	5	3	5	4	NaN	4	5
NaN	'Hoppning'	NaN	NaN	NaN	NaN	NaN	NaN	NaN	NaN	NaN	NaN	NaN	NaN	NaN	NaN	NaN	NaN	NaN	NaN	NaN	NaN
NaN	'Hoppning'	NaN	NaN	NaN	NaN	NaN	NaN	NaN	NaN	NaN	NaN	NaN	NaN	NaN	NaN	NaN	NaN	NaN	NaN	NaN	NaN
NaN	'Dressyr'	2	3	2	4	2	3	2	4	3	4	3	4	NaN	NaN	NaN	NaN	NaN	NaN	NaN	NaN
NaN	'Dressyr'	NaN	NaN	NaN	NaN	NaN	NaN	NaN	NaN	NaN	NaN	NaN	NaN	NaN	NaN	NaN	NaN	NaN	NaN	NaN	NaN
NaN	'Dressyr'	2	3.5	1.5	5	3	4	2	4	4	5	3	5	3	4	1	4	5	5	3	5
NaN	'Hoppning'	3.8	4.2	2.8	3.5	2.5	3.5	2.5	3.5	2	3.5	2	3.5	3.8	4.8	3.8	4.8	4	5	4	5
NaN	'Dressyr'	2.9	3.3	2.9	3.3	3	3.7	3	3.7	3	4	3	4	3	3.8	3	3.8	4.9	5	4.9	5
NaN	'Dressyr'	2.5	3	2.5	3	3	3.5	3	3.8	3	5	3	5	3	3.5	3	3.5	4	5	4	5
NaN	'Dressyr'	2.8	3.2	2.4	3	3.3	4	3.5	4	4	5	3.8	4.2	4	4.4	4	4.2	4.5	5	4.5	5
NaN	'Hoppning'	3	3.2	3	3.5	NaN	NaN	NaN	NaN	NaN	NaN	NaN	NaN	NaN	NaN	NaN	NaN	NaN	NaN	NaN	NaN
NaN	'Hoppning'	3	4	2.5	3	3.8	4.8	3	4.5	NaN	NaN	NaN	NaN	4	4.5	3.5	4	4.8	5	4.5	5
NaN	'Dressyr'	2	4	2	3	4	5	4	5	2	5	3	5	4.8	5	5	5	5	5	4	5
NaN	'Hoppning'	NaN	NaN	NaN	NaN	NaN	NaN	NaN	NaN	NaN	NaN	NaN	NaN	NaN	NaN	NaN	NaN	NaN	NaN	NaN	NaN
NaN	'Dressyr'	2	3	1	2	NaN	NaN	NaN	NaN	NaN	NaN	NaN	NaN	NaN	NaN	NaN	NaN	NaN	NaN	NaN	NaN
NaN	'Dressyr'	2	3	2	3	3.5	4	3.5	4	2	3	2	3	3.5	4.2	3.5	4.2	5	5	4.5	5
NaN	'Dressyr'	2	3	2	3	3	4	4	4.5	3	4	3.5	4.5	3.5	4	3.5	4.5	5	5	5	5
NaN	'Dressyr'	2	3	2.5	3.5	NaN	NaN	NaN	NaN	NaN	NaN	NaN	NaN	NaN	NaN	NaN	NaN	NaN	NaN	NaN	NaN
NaN	'Hoppning'	NaN	NaN	NaN	NaN	NaN	NaN	NaN	NaN	NaN	NaN	NaN	NaN	NaN	NaN	NaN	NaN	NaN	NaN	NaN	NaN
NaN	'Hoppning'	3	3	2	3	3	4	2	4	4	5	2	4	5	5	4	5	4	5	4	5
NaN	'Hoppning'	NaN	NaN	NaN	NaN	NaN	NaN	NaN	NaN	NaN	NaN	NaN	NaN	NaN	NaN	NaN	NaN	NaN	NaN	NaN	NaN
NaN	'Hoppning'	3	4	1	2	NaN	NaN	NaN	NaN	NaN	NaN	NaN	NaN	NaN	NaN	NaN	NaN	NaN	NaN	NaN	NaN
NaN	'Dressyr'	2.5	3.5	2	3	4	5	3	4	3	4	2	3	4	5	3	5	4	5	4	5
NaN	'Hoppning'	4	5	2.5	4	NaN	NaN	NaN	NaN	NaN	NaN	NaN	NaN	NaN	NaN	NaN	NaN	NaN	NaN	NaN	NaN
NaN	'Dressyr'	NaN	NaN	NaN	NaN	NaN	NaN	NaN	NaN	NaN	NaN	NaN	NaN	NaN	NaN	NaN	NaN	NaN	NaN	NaN	NaN
NaN	'Hoppning'	2.5	3	2	2.8	3	4	4	5	4.5	5	4.5	5	5	5	4.6	5	5	5	5	5
NaN	'Hoppning'	2.5	3	2	3	3	4	3	4	2	3	2	3	5	5	4	5	5	5	5	5
NaN	'Dressyr'	NaN	NaN	NaN	NaN	NaN	NaN	NaN	NaN	NaN	NaN	NaN	NaN	NaN	NaN	NaN	NaN	NaN	NaN	NaN	NaN
NaN	'Dressyr'	2	3	2	3	4	5	4	5	3	5	3	5	4	5	4	5	5	5	5	5
NaN	'Dressyr'	NaN	NaN	NaN	NaN	NaN	NaN	NaN	NaN	NaN	NaN	NaN	NaN	NaN	NaN	NaN	NaN	NaN	NaN	NaN	NaN
NaN	'Hoppning'	NaN	NaN	NaN	NaN	NaN	NaN	NaN	NaN	NaN	NaN	NaN	NaN	NaN	NaN	NaN	NaN	NaN	NaN	NaN	NaN
NaN	'Hoppning'	3	4	3	4	3	3	3	3	4	5	4	5	3	4	3	4	5	5	5	5
NaN	'Hoppning'	NaN	NaN	NaN	NaN	NaN	NaN	NaN	NaN	NaN	NaN	NaN	NaN	NaN	NaN	NaN	NaN	NaN	NaN	NaN	NaN
NaN	'Dressyr'	2.6	3	2.6	3	3.5	4.5	3.5	4.5	3.8	4.3	3.8	4.3	5	5	5	5	5	5	5	5
NaN	'Hoppning'	2.8	3.3	2.8	3.3	3.3	4.3	3.3	4.3	3.5	5	3.5	5	4	5	3.7	5	4	5	3.7	5
NaN	'Dressyr'	2.5	3.1	2.5	3.1	3.2	4	3.2	4	4	4	4	4	3.5	4.5	3.5	4.5	5	5	5	5
NaN	'Hoppning'	NaN	NaN	NaN	NaN	NaN	NaN	NaN	NaN	NaN	NaN	NaN	NaN	NaN	NaN	NaN	NaN	NaN	NaN	NaN	NaN
NaN	'Hoppning'	1.5	3.6	NaN	NaN	NaN	NaN	NaN	NaN	NaN	NaN	NaN	NaN	NaN	NaN	NaN	NaN	NaN	NaN	NaN	NaN
NaN	'Hoppning'	3	2	1	5	3	4	1	5	2	4	1	5	2	4	1	5	3	5	1	5
NaN	'Dressyr'	2.5	3.5	2.8	3.4	2.7	3.2	3	3	4.5	NaN	4.3	NaN	5	5	4.5	5	5	5	5	5
NaN	'Dressyr'	NaN	NaN	NaN	NaN	NaN	NaN	NaN	NaN	NaN	NaN	NaN	NaN	NaN	NaN	NaN	NaN	NaN	NaN	NaN	NaN
NaN	'Hoppning'	3	4	2	5	4	5	2	5	4	5	3	5	4	5	4	5	5	5	5	5
NaN	'Hoppning'	NaN	NaN	NaN	NaN	NaN	NaN	NaN	NaN	NaN	NaN	NaN	NaN	NaN	NaN	NaN	NaN	NaN	NaN	NaN	NaN
NaN	'Hoppning'	2	4	2	4	4	5	3	5	2	5	3	5	4	5	3	5	5	5	4	5
NaN	'Hoppning'	2	4	1	5	3	4	2	4	3	5	2	5	4	5	3	5	2	5	3	5
NaN	'Dressyr'	NaN	NaN	NaN	NaN	NaN	NaN	NaN	NaN	NaN	NaN	NaN	NaN	NaN	NaN	NaN	NaN	NaN	NaN	NaN	NaN
NaN	'Hoppning'	NaN	NaN	NaN	NaN	NaN	NaN	NaN	NaN	NaN	NaN	NaN	NaN	NaN	NaN	NaN	NaN	NaN	NaN	NaN	NaN
NaN	'Hoppning'	NaN	NaN	NaN	NaN	NaN	NaN	NaN	NaN	NaN	NaN	NaN	NaN	NaN	NaN	NaN	NaN	NaN	NaN	NaN	NaN
NaN	'Hoppning'	2.8	3.2	2	3.2	3.4	4.8	3.4	4.3	3.5	5	3.5	5	3.5	5	3.5	5	5	5	5	5
NaN	'Hoppning'	3	4	3	4	3	5	3	5	NaN	NaN	NaN	NaN	NaN	NaN	NaN	NaN	NaN	NaN	NaN	NaN
NaN	'Hoppning'	2	3	2	3	NaN	NaN	NaN	NaN	NaN	NaN	NaN	NaN	4	5	4	5	NaN	NaN	NaN	NaN
NaN	'Fälttävlan'	NaN	NaN	NaN	NaN	NaN	NaN	NaN	NaN	NaN	NaN	NaN	NaN	NaN	NaN	NaN	NaN	NaN	NaN	NaN	NaN
NaN	'Hoppning'	3	4	2.5	3.5	3	4	2.5	3.5	2	3	2	3	3	4	3	4	5	5	4	5
NaN	'Dressyr'	NaN	NaN	NaN	NaN	NaN	NaN	NaN	NaN	NaN	NaN	NaN	NaN	NaN	NaN	NaN	NaN	NaN	NaN	NaN	NaN
NaN	'Dressyr'	NaN	NaN	NaN	NaN	NaN	NaN	NaN	NaN	NaN	NaN	NaN	NaN	NaN	NaN	NaN	NaN	NaN	NaN	NaN	NaN
NaN	'Dressyr'	NaN	NaN	NaN	NaN	NaN	NaN	NaN	NaN	NaN	NaN	NaN	NaN	NaN	NaN	NaN	NaN	NaN	NaN	NaN	NaN
NaN	'Hoppning'	3	4	3	4	3	4	3	4	3.5	4.5	4	5	4.5	5	4	5	4	5	4	5
NaN	'Hoppning'	3	4	3	4	3	4	3	4	3	5	3	4	3	4	2	4	4	5	3	5
NaN	'Dressyr'	2	3	2	3	3	3	3	3	2	3	2	3	3	3	3	3	5	5	5	5
NaN	'Hoppning'	3	4	2	4	2.8	3.2	3	4	4	5	3.8	4.5	4	5	3	4	4	5	3	4
NaN	'Dressyr'	NaN	NaN	NaN	NaN	NaN	NaN	NaN	NaN	NaN	NaN	NaN	NaN	NaN	NaN	NaN	NaN	NaN	NaN	NaN	NaN
NaN	'Hoppning'	NaN	NaN	NaN	NaN	NaN	NaN	NaN	NaN	NaN	NaN	NaN	NaN	NaN	NaN	NaN	NaN	NaN	NaN	NaN	NaN
NaN	'Hoppning'	NaN	NaN	NaN	NaN	NaN	NaN	NaN	NaN	NaN	NaN	NaN	NaN	NaN	NaN	NaN	NaN	NaN	NaN	NaN	NaN
NaN	'Dressyr'	3	3	3	3	5	5	5	5	5	5	5	5	4	4	4	4	5	5	5	5
NaN	'Dressyr'	2.5	3.5	2.5	3.5	3	3.5	3	3.5	4	4	3	4	5	5	5	5	5	5	5	5
NaN	'Hoppning'	2.5	3.3	2	3	2.8	3	2.5	4	4	5	3.5	4.5	4	5	3.5	4.5	4.8	5	4.8	5
NaN	'Hoppning'	NaN	NaN	NaN	NaN	NaN	NaN	NaN	NaN	NaN	NaN	NaN	NaN	NaN	NaN	NaN	NaN	NaN	NaN	NaN	NaN
NaN	'Fälttävlan'	2.5	3.5	2.3	3.7	3.5	4.5	3.3	4.7	3	5	3.3	4.7	3	4	2.8	4.4	5	5	5	5
NaN	'Dressyr'	NaN	NaN	NaN	NaN	NaN	NaN	NaN	NaN	NaN	NaN	NaN	NaN	NaN	NaN	NaN	NaN	NaN	NaN	NaN	NaN
NaN	'Dressyr'	NaN	NaN	NaN	NaN	NaN	NaN	NaN	NaN	NaN	NaN	NaN	NaN	NaN	NaN	NaN	NaN	NaN	NaN	NaN	NaN
NaN	'Hoppning'	NaN	NaN	NaN	NaN	NaN	NaN	NaN	NaN	NaN	NaN	NaN	NaN	NaN	NaN	NaN	NaN	NaN	NaN	NaN	NaN
NaN	'Hoppning'	2.8	3.2	2.8	3.2	3.8	4.2	3.8	4.2	5	5	5	5	4	5	4	5	5	5	5	5
NaN	'Dressyr'	3	3.5	2.8	3.5	3	3.5	3	3.5	3	4	2	4	3	3.8	2.8	3.8	4	5	4	5
NaN	'Hoppning'	NaN	NaN	NaN	NaN	NaN	NaN	NaN	NaN	NaN	NaN	NaN	NaN	NaN	NaN	NaN	NaN	NaN	NaN	NaN	NaN
NaN	'Hoppning'	2	3	2	3	NaN	NaN	NaN	NaN	NaN	NaN	NaN	NaN	NaN	NaN	NaN	NaN	NaN	NaN	NaN	NaN
NaN	'Dressyr'	2	3	2	3	3.2	4	3.2	4	3	3	2.5	3.5	2.8	3.2	2.5	3.5	5	5	3	4
NaN	'Dressyr'	2	4	2	3	NaN	NaN	NaN	NaN	NaN	NaN	NaN	NaN	NaN	NaN	NaN	NaN	NaN	NaN	NaN	NaN
NaN	'Dressyr'	2.3	3.2	2	3	NaN	NaN	NaN	NaN	NaN	NaN	NaN	NaN	NaN	NaN	NaN	NaN	NaN	NaN	NaN	NaN
NaN	'Hoppning'	NaN	NaN	NaN	NaN	NaN	NaN	NaN	NaN	NaN	NaN	NaN	NaN	NaN	NaN	NaN	NaN	NaN	NaN	NaN	NaN
NaN	'Hoppning'	2.8	3.2	2.8	3.2	3.8	4.2	3.8	4.2	4	5	4	5	4	5	4	5	5	5	5	5
NaN	'Dressyr'	2.5	3.5	2.5	3.5	3.2	4	3.2	4	2.8	3.8	2.8	3.8	3	3.5	3	3.5	5	5	4	5
NaN	'Dressyr'	2	3	2	3	NaN	NaN	NaN	NaN	NaN	NaN	NaN	NaN	NaN	NaN	NaN	NaN	NaN	NaN	NaN	NaN
NaN	'Dressyr'	4	4	3	5	2	3	3	4	4	5	4	5	5	5	4	5	4	5	4	5
NaN	'Hoppning'	2.5	3.5	2.5	3.5	2.5	3.6	2.5	3.6	3.5	4.5	3.5	4.5	4.7	5	4.8	5	5	5	5	5
NaN	'Hoppning'	NaN	NaN	NaN	NaN	NaN	NaN	NaN	NaN	NaN	NaN	NaN	NaN	NaN	NaN	NaN	NaN	NaN	NaN	NaN	NaN
NaN	'Hoppning'	3	NaN	3	NaN	3	NaN	4	NaN	NaN	NaN	NaN	NaN	NaN	NaN	NaN	NaN	NaN	NaN	NaN	NaN
NaN	'Hoppning'	2.5	4	2.5	4	3	3	3	4	3	4	3	5	4.5	5	2.5	5	5	5	5	5
NaN	'Hoppning'	NaN	NaN	NaN	NaN	NaN	NaN	NaN	NaN	NaN	NaN	NaN	NaN	NaN	NaN	NaN	NaN	NaN	NaN	NaN	NaN
NaN	'Hoppning'	NaN	NaN	NaN	NaN	NaN	NaN	NaN	NaN	NaN	NaN	NaN	NaN	NaN	NaN	NaN	NaN	NaN	NaN	NaN	NaN
NaN	'Hoppning'	2.5	3.5	2	3	3.3	4	3	4	NaN	NaN	NaN	NaN	NaN	NaN	NaN	NaN	NaN	NaN	NaN	NaN
NaN	'Hoppning'	3	4	3	4	4	5	4	5	NaN	NaN	NaN	NaN	NaN	NaN	NaN	NaN	NaN	NaN	NaN	NaN
NaN	'Dressyr'	NaN	NaN	NaN	NaN	NaN	NaN	NaN	NaN	NaN	NaN	NaN	NaN	NaN	NaN	NaN	NaN	NaN	NaN	NaN	NaN
NaN	'Dressyr'	NaN	NaN	NaN	NaN	NaN	NaN	NaN	NaN	NaN	NaN	NaN	NaN	NaN	NaN	NaN	NaN	NaN	NaN	NaN	NaN
NaN	'Hoppning'	NaN	NaN	NaN	NaN	NaN	NaN	NaN	NaN	NaN	NaN	NaN	NaN	NaN	NaN	NaN	NaN	NaN	NaN	NaN	NaN
NaN	'Hoppning'	2	4	2	4	3	4	3	4	NaN	NaN	NaN	NaN	NaN	NaN	NaN	NaN	NaN	NaN	NaN	NaN
NaN	'Hoppning'	3	4	3	4	3	4	3	4	3	4	3	4	5	5	5	5	5	5	5	5
NaN	'Hoppning'	NaN	NaN	NaN	NaN	NaN	NaN	NaN	NaN	NaN	NaN	NaN	NaN	NaN	NaN	NaN	NaN	NaN	NaN	NaN	NaN
NaN	'Hoppning'	2.8	3.8	2.8	3.8	3.5	4.3	3.5	4.3	4	5	4	5	4.2	5	4.2	5	4.5	5	4.5	5
NaN	'Hoppning'	2.5	3.5	2	3	3	4	3	4	4	5	4	5	4	4.5	3.5	4	5	5	5	5
NaN	'Hoppning'	2.8	4	1.9	2.7	3.8	4.5	3.8	4.5	3.8	4.5	3	4	4.2	4.6	3.6	4	4.4	5	4	4.5
NaN	'Hoppning'	NaN	NaN	NaN	NaN	NaN	NaN	NaN	NaN	NaN	NaN	NaN	NaN	NaN	NaN	NaN	NaN	NaN	NaN	NaN	NaN
NaN	'Dressyr'	NaN	NaN	NaN	NaN	NaN	NaN	NaN	NaN	NaN	NaN	NaN	NaN	NaN	NaN	NaN	NaN	NaN	NaN	NaN	NaN
NaN	'Dressyr'	3	3	2	2	3	3	4	4	4	4	4	4	5	5	5	5	5	5	5	5
NaN	'Hoppning'	NaN	NaN	NaN	NaN	NaN	NaN	NaN	NaN	NaN	NaN	NaN	NaN	NaN	NaN	NaN	NaN	NaN	NaN	NaN	NaN
NaN	'Dressyr'	NaN	NaN	NaN	NaN	NaN	NaN	NaN	NaN	NaN	NaN	NaN	NaN	NaN	NaN	NaN	NaN	NaN	NaN	NaN	NaN
NaN	'Hoppning'	2	3	1.5	3	3	5	3	5	2	5	2	5	3.5	5	3.5	5	4.5	5	4.5	5
NaN	'Dressyr'	2	3	2	3	NaN	NaN	NaN	NaN	NaN	NaN	NaN	NaN	NaN	NaN	NaN	NaN	NaN	NaN	NaN	NaN
NaN	'Dressyr'	NaN	NaN	NaN	NaN	NaN	NaN	NaN	NaN	NaN	NaN	NaN	NaN	NaN	NaN	NaN	NaN	NaN	NaN	NaN	NaN
NaN	'Dressyr'	2.5	3.5	2.5	3.5	3	4	3	4	3	4	3	4	3	4	3	4	5	5	5	5
NaN	'Dressyr'	3.5	4	3.5	4	4	5	4	5	4	5	4	5	5	5	5	5	5	5	5	5
NaN	'Dressyr'	2	2.8	2.5	3.2	3	3.6	3	3.6	3.5	4.5	3.5	4.5	4.3	5	4	4.8	4	5	3.5	5
NaN	'Dressyr'	NaN	NaN	NaN	NaN	NaN	NaN	NaN	NaN	NaN	NaN	NaN	NaN	NaN	NaN	NaN	NaN	NaN	NaN	NaN	NaN
NaN	'Hoppning'	2	3.5	1.8	3.5	2	3.5	3	4	3	5	2	4	2	5	2	3.7	4.9	5	4.9	5
NaN	'Dressyr'	2	3	2	3	3	4	3	4	3.5	4.5	3.5	4.5	3.8	4.2	3.8	4.2	4	5	4	5
NaN	'Fälttävlan'	NaN	NaN	NaN	NaN	NaN	NaN	NaN	NaN	NaN	NaN	NaN	NaN	NaN	NaN	NaN	NaN	NaN	NaN	NaN	NaN
NaN	'Hoppning'	2.5	3.5	2.5	3.5	4	5	4	5	3	3	2	5	5	5	5	5	5	5	5	5
NaN	'Dressyr'	NaN	NaN	NaN	NaN	NaN	NaN	NaN	NaN	NaN	NaN	NaN	NaN	NaN	NaN	NaN	NaN	NaN	NaN	NaN	NaN
NaN	'Dressyr'	NaN	NaN	NaN	NaN	NaN	NaN	NaN	NaN	NaN	NaN	NaN	NaN	NaN	NaN	NaN	NaN	NaN	NaN	NaN	NaN
NaN	'Hoppning'	3	4	3	4	2	4	2	4	3	5	3	4	3	5	4	5	5	5	5	5
NaN	'Dressyr'	NaN	NaN	NaN	NaN	NaN	NaN	NaN	NaN	NaN	NaN	NaN	NaN	NaN	NaN	NaN	NaN	NaN	NaN	NaN	NaN
NaN	'Dressyr'	2.8	3.2	2	3	3.5	4.2	2	4.2	3.5	4.2	3	4.5	4	5	3	5	5	5	5	5
NaN	'Dressyr'	2.8	3.8	1	5	3	4	1	5	3	4.5	2	5	3.3	4	2	4	4.8	5	4	5
NaN	'Dressyr'	2	3.5	2.5	3.5	5	5	3.5	5	4	5	4	5	4	5	4	5	5	5	5	5
NaN	'Hoppning'	NaN	NaN	NaN	NaN	NaN	NaN	NaN	NaN	NaN	NaN	NaN	NaN	NaN	NaN	NaN	NaN	NaN	NaN	NaN	NaN
NaN	'Dressyr'	NaN	NaN	NaN	NaN	3	4	2	4	3	5	3	5	3	5	3	4	4	5	4	5
NaN	'Hoppning'	NaN	NaN	NaN	NaN	NaN	NaN	NaN	NaN	NaN	NaN	NaN	NaN	NaN	NaN	NaN	NaN	NaN	NaN	NaN	NaN
NaN	'Dressyr'	NaN	NaN	NaN	NaN	NaN	NaN	NaN	NaN	NaN	NaN	NaN	NaN	NaN	NaN	NaN	NaN	NaN	NaN	NaN	NaN
NaN	'Hoppning'	NaN	NaN	NaN	NaN	NaN	NaN	NaN	NaN	NaN	NaN	NaN	NaN	NaN	NaN	NaN	NaN	NaN	NaN	NaN	NaN
NaN	'Hoppning'	NaN	NaN	NaN	NaN	NaN	NaN	NaN	NaN	NaN	NaN	NaN	NaN	NaN	NaN	NaN	NaN	NaN	NaN	NaN	NaN
NaN	'Dressyr'	2	4	2	4	2	4	2	4	NaN	NaN	NaN	NaN	NaN	NaN	NaN	NaN	NaN	NaN	NaN	NaN
NaN	'Dressyr'	3.2	4	2.5	4	3.5	4.5	3.5	4.5	3	4	3	4	3.5	4.5	3.5	4.5	5	5	5	5
NaN	'Dressyr'	NaN	NaN	NaN	NaN	NaN	NaN	NaN	NaN	NaN	NaN	NaN	NaN	NaN	NaN	NaN	NaN	NaN	NaN	NaN	NaN
NaN	'Hoppning'	NaN	NaN	NaN	NaN	NaN	NaN	NaN	NaN	NaN	NaN	NaN	NaN	NaN	NaN	NaN	NaN	NaN	NaN	NaN	NaN
NaN	'Dressyr'	3	4	3	4	3	4	3	4	3	4	3	4	4	5	4	5	5	5	5	5
NaN	'Hoppning'	2	4	1	5	3	4	1	5	3	5	2	5	3	5	2	5	5	5	4	5
NaN	'Hoppning'	3	4	2	4	2	4	2	5	2	5	2	5	5	5	4	5	5	5	5	5
NaN	'Hoppning'	2	3	2	3	3	5	3	4	5	5	3	4	5	5	4	5	5	5	5	5
NaN	'Dressyr'	2.9	3.2	2.6	3.3	2.5	3.2	2	3.8	4	5	3	5	4	5	3	5	4.5	5	3.8	5
NaN	'Hoppning'	3	4	2	3	NaN	NaN	NaN	NaN	NaN	NaN	NaN	NaN	NaN	NaN	NaN	NaN	NaN	NaN	NaN	NaN
NaN	'Hoppning'	2.8	3.2	2.5	3.5	2.8	3.3	2.5	3.5	2	3	2	3	3	4	3	4	2	4	2	4
NaN	'Fälttävlan'	2	3	2	3	3	5	3	5	NaN	NaN	NaN	NaN	NaN	NaN	NaN	NaN	NaN	NaN	NaN	NaN
NaN	'Hoppning'	NaN	NaN	NaN	NaN	NaN	NaN	NaN	NaN	NaN	NaN	NaN	NaN	NaN	NaN	NaN	NaN	NaN	NaN	NaN	NaN
NaN	'Hoppning'	2.3	4.1	2.8	3.8	2.8	4.5	3	4	4	5	2.8	5	4	4.8	3.8	5	4	5	3	5
NaN	'Dressyr'	2.8	3.2	2.8	3.2	3.5	4.5	3.5	4.5	3.5	5	3.5	5	3.5	5	3.5	5	4	5	4	5
NaN	'Dressyr'	NaN	NaN	NaN	NaN	NaN	NaN	NaN	NaN	NaN	NaN	NaN	NaN	NaN	NaN	NaN	NaN	NaN	NaN	NaN	NaN
NaN	'Dressyr'	3	4	2.7	3.5	2.5	4	2.5	4	3	5	4	5	4	5	4	5	4	5	3	5
NaN	'Dressyr'	3	3.4	2.8	3.2	3	4	3	4	NaN	NaN	NaN	NaN	NaN	NaN	NaN	NaN	NaN	NaN	NaN	NaN
NaN	'Dressyr'	2	3	2	3	3	4	3	4	NaN	NaN	NaN	NaN	NaN	NaN	NaN	NaN	NaN	NaN	NaN	NaN
NaN	'Hoppning'	2.8	3.2	2.8	3.2	4	5	4	5	4	5	4	5	5	5	4	4.2	4.8	5	4.8	5
NaN	'Dressyr'	2	3	2	3	4	5	4	5	4	5	4	5	5	5	4	5	5	5	5	5
NaN	'Dressyr'	NaN	NaN	NaN	NaN	NaN	NaN	NaN	NaN	NaN	NaN	NaN	NaN	NaN	NaN	NaN	NaN	NaN	NaN	NaN	NaN
NaN	'Dressyr'	2	3	2	3	3	4	3	4	3	4	3	4	NaN	NaN	NaN	NaN	NaN	NaN	NaN	NaN
NaN	'Hoppning'	NaN	NaN	NaN	NaN	NaN	NaN	NaN	NaN	NaN	NaN	NaN	NaN	NaN	NaN	NaN	NaN	NaN	NaN	NaN	NaN
NaN	'Hoppning'	NaN	NaN	NaN	NaN	NaN	NaN	NaN	NaN	NaN	NaN	NaN	NaN	NaN	NaN	NaN	NaN	NaN	NaN	NaN	NaN
NaN	'Hoppning'	NaN	NaN	NaN	NaN	NaN	NaN	NaN	NaN	NaN	NaN	NaN	NaN	NaN	NaN	NaN	NaN	NaN	NaN	NaN	NaN
NaN	'Dressyr'	2	3	2	3	3.5	4	3.5	4	NaN	NaN	NaN	NaN	NaN	NaN	NaN	NaN	NaN	NaN	NaN	NaN
NaN	'Hoppning'	2	3	2	3	3	3	3	3	3	4	3	4	3	4	3	4	5	5	5	5
NaN	'Hoppning'	NaN	NaN	NaN	NaN	NaN	NaN	NaN	NaN	NaN	NaN	NaN	NaN	NaN	NaN	NaN	NaN	NaN	NaN	NaN	NaN
NaN	'Hoppning'	2.5	4	2	4	3	4	3	4.5	2	4	2	4.5	4.3	5	4	5	4.9	5	4.9	5
NaN	'Dressyr'	NaN	NaN	NaN	NaN	NaN	NaN	NaN	NaN	NaN	NaN	NaN	NaN	NaN	NaN	NaN	NaN	NaN	NaN	NaN	NaN
NaN	'Dressyr'	NaN	NaN	NaN	NaN	NaN	NaN	NaN	NaN	NaN	NaN	NaN	NaN	NaN	NaN	NaN	NaN	NaN	NaN	NaN	NaN
NaN	'Hoppning'	NaN	NaN	NaN	NaN	NaN	NaN	NaN	NaN	NaN	NaN	NaN	NaN	NaN	NaN	NaN	NaN	NaN	NaN	NaN	NaN
NaN	'Dressyr'	2.8	3.5	2.5	4	4	4.3	3	4.5	4	4.5	3.5	4.5	5	5	5	5	4	5	4	5
NaN	'Dressyr'	2	4	2	4.7	3	4	3	4.8	3	4.8	3	4.8	4	5	4	5	4	5	4	5
NaN	'Dressyr'	NaN	NaN	NaN	NaN	NaN	NaN	NaN	NaN	NaN	NaN	NaN	NaN	NaN	NaN	NaN	NaN	NaN	NaN	NaN	NaN
NaN	'Dressyr'	1	2	1	2	4	5	4	5	NaN	NaN	NaN	NaN	NaN	NaN	NaN	NaN	NaN	NaN	NaN	NaN
NaN	'Hoppning'	NaN	NaN	NaN	NaN	NaN	NaN	NaN	NaN	NaN	NaN	NaN	NaN	NaN	NaN	NaN	NaN	NaN	NaN	NaN	NaN
NaN	'Hoppning'	2.5	3.5	2.5	3.5	3	4	2	4	3	4	3	4	4	4.5	3	4	4	5	4	5
NaN	'Dressyr'	2	3	2	4	2	3	2	4	3	4	3	4	4	4	4	5	5	5	3	5
NaN	'Hoppning'	2	4	2	4	3	4	3	4	3	4	3	4	4	4	3	4	5	5	4	5
NaN	'Dressyr'	2.8	3.2	2.8	3.2	3	3.5	3	3.5	3	3	3	3	5	5	5	5	5	5	5	5
NaN	'Hoppning'	3.8	4	3	4	NaN	NaN	NaN	NaN	NaN	NaN	NaN	NaN	NaN	NaN	NaN	NaN	NaN	NaN	NaN	NaN
NaN	'Hoppning'	NaN	NaN	NaN	NaN	NaN	NaN	NaN	NaN	NaN	NaN	NaN	NaN	NaN	NaN	NaN	NaN	NaN	NaN	NaN	NaN
NaN	'Hoppning'	2	3	1.5	3	4	4	4	4	3	4	4	5	3.5	4.5	5	5	5	5	5	5
NaN	'Hoppning'	NaN	NaN	NaN	NaN	NaN	NaN	NaN	NaN	NaN	NaN	NaN	NaN	NaN	NaN	NaN	NaN	NaN	NaN	NaN	NaN
NaN	'Hoppning'	2.8	3.8	2.4	3.5	3.9	4.9	3.5	4.4	4	5	3	4	4.5	5	4	5	5	5	5	5
NaN	'Hoppning'	NaN	NaN	NaN	NaN	NaN	NaN	NaN	NaN	NaN	NaN	NaN	NaN	NaN	NaN	NaN	NaN	NaN	NaN	NaN	NaN
NaN	'Hoppning'	2	3.5	2	3.5	4	4.5	4	4.5	NaN	NaN	NaN	NaN	NaN	NaN	NaN	NaN	NaN	NaN	NaN	NaN
NaN	'Dressyr'	NaN	NaN	NaN	NaN	NaN	NaN	NaN	NaN	NaN	NaN	NaN	NaN	NaN	NaN	NaN	NaN	NaN	NaN	NaN	NaN
NaN	'Hoppning'	1	2	3	4	NaN	NaN	NaN	NaN	NaN	NaN	NaN	NaN	NaN	NaN	NaN	NaN	NaN	NaN	NaN	NaN
NaN	'Hoppning'	NaN	NaN	NaN	NaN	NaN	NaN	NaN	NaN	NaN	NaN	NaN	NaN	NaN	NaN	NaN	NaN	NaN	NaN	NaN	NaN
NaN	'Hoppning'	2.9	3.5	2.5	3	2.8	4.5	3	4.8	2.2	3.5	3	4	3	4	3	4	4.5	5	2	4
NaN	'Dressyr'	2	3	2	4	2	3	2	4	2	4	2	4	3	5	2	5	5	5	3	5
NaN	'Hoppning'	2.5	3.2	2.5	3.5	3	4	3	4	2.5	4	2.5	4	2	5	2	5	4	5	4	5
NaN	'Dressyr'	3	3	2	3	3	4	3	4	3	3	3	3	3	4	3	4	5	5	5	5
NaN	'Dressyr'	2.8	3.5	2.5	3.2	3	3.5	3	3.3	4	4.7	3	4	4	4.3	3.4	4	5	5	4.5	5
NaN	'Dressyr'	3.4	4	3.3	3.9	3.5	4.1	3.2	3.8	4.1	4.8	4.5	5	4.9	5	4.5	4.9	5	5	5	5
NaN	'Hoppning'	NaN	NaN	NaN	NaN	NaN	NaN	NaN	NaN	NaN	NaN	NaN	NaN	NaN	NaN	NaN	NaN	NaN	NaN	NaN	NaN
NaN	'Hoppning'	2.4	3.1	2	3	NaN	NaN	NaN	NaN	NaN	NaN	NaN	NaN	NaN	NaN	NaN	NaN	NaN	NaN	NaN	NaN
NaN	'Dressyr'	2.5	3.5	2.5	3.5	3	4	2.5	4.5	4	5	3.5	5	4	5	4	5	4	5	4	5
NaN	'Hoppning'	2.5	4	3	4	3.5	4.5	3	5	2.2	4	3	4	4	5	4	5	3	5	3	5
NaN	'Dressyr'	2	3	2	3	3	4	3	4	3	5	4	5	4	5	4	5	5	5	5	5
NaN	'Dressyr'	2.7	3.3	2.5	3	NaN	NaN	NaN	NaN	NaN	NaN	NaN	NaN	NaN	NaN	NaN	NaN	NaN	NaN	NaN	NaN
NaN	'Hoppning'	NaN	NaN	NaN	NaN	NaN	NaN	NaN	NaN	NaN	NaN	NaN	NaN	NaN	NaN	NaN	NaN	NaN	NaN	NaN	NaN
NaN	'Hoppning'	NaN	NaN	NaN	NaN	NaN	NaN	NaN	NaN	NaN	NaN	NaN	NaN	NaN	NaN	NaN	NaN	NaN	NaN	NaN	NaN
NaN	'Dressyr'	NaN	NaN	NaN	NaN	NaN	NaN	NaN	NaN	NaN	NaN	NaN	NaN	NaN	NaN	NaN	NaN	NaN	NaN	NaN	NaN
NaN	'Dressyr'	NaN	NaN	NaN	NaN	NaN	NaN	NaN	NaN	NaN	NaN	NaN	NaN	NaN	NaN	NaN	NaN	NaN	NaN	NaN	NaN
NaN	'Hoppning'	2.5	3.5	1.9	4.2	2.8	4	2	4.5	3	4.8	2	5	3.3	4.8	2.5	5	4	5	3	5
NaN	'Hoppning'	2.8	3.5	2.8	3.5	3	4.8	3	4.8	3.8	5	3.8	5	4.5	5	4.5	5	4.5	5	4.5	5
NaN	'Hoppning'	NaN	NaN	NaN	NaN	NaN	NaN	NaN	NaN	NaN	NaN	NaN	NaN	NaN	NaN	NaN	NaN	NaN	NaN	NaN	NaN
NaN	'Hoppning'	2.5	3.4	1.8	4	3.9	4.6	3	4	NaN	NaN	NaN	NaN	NaN	NaN	NaN	NaN	NaN	NaN	NaN	NaN
NaN	'Dressyr'	2	3	2	5	3	4	2	4	4	5	2	5	3	4	3	5	5	5	5	5
NaN	'Fälttävlan'	3	4	3	4	3	4	3	4	3	4	3	4	1	4	2	4	5	5	5	5
NaN	'Hoppning'	NaN	NaN	NaN	NaN	NaN	NaN	NaN	NaN	NaN	NaN	NaN	NaN	NaN	NaN	NaN	NaN	NaN	NaN	NaN	NaN
NaN	'Hoppning'	NaN	NaN	NaN	NaN	NaN	NaN	NaN	NaN	NaN	NaN	NaN	NaN	NaN	NaN	NaN	NaN	NaN	NaN	NaN	NaN
NaN	'Dressyr'	NaN	NaN	NaN	NaN	NaN	NaN	NaN	NaN	NaN	NaN	NaN	NaN	NaN	NaN	NaN	NaN	NaN	NaN	NaN	NaN
NaN	'Dressyr'	2.8	3.2	2.8	3.2	3	4	3	4	2	3	2	3	3	4	3	4	5	5	5	5
NaN	'Dressyr'	NaN	NaN	NaN	NaN	NaN	NaN	NaN	NaN	NaN	NaN	NaN	NaN	NaN	NaN	NaN	NaN	NaN	NaN	NaN	NaN
NaN	'Fälttävlan'	2	3	2	3	3	4	3	4	3	5	3	5	4	4	4	4	3	5	3	5
NaN	'Dressyr'	2	3	2	3	NaN	NaN	NaN	NaN	NaN	NaN	NaN	NaN	NaN	NaN	NaN	NaN	NaN	NaN	NaN	NaN
NaN	'Dressyr'	3	4	2.5	3.5	2.8	3.2	3	3.5	2.5	3.5	3.5	4.5	4.8	NaN	4	5	4.8	NaN	4.8	NaN
NaN	'Hoppning'	3	4	3	4	4	4	4	4	3	4	3	4	3	3	3	3	3	3	3	3
NaN	'Hoppning'	3.4	3.9	2.7	3.4	3.6	4.5	3.1	4	4.5	5	3	5	4.6	5	4.6	5	4	5	4	5
NaN	'Dressyr'	2	3.8	1	2.8	3	4.5	3	4.5	3	4.5	2	4	3	5	3	4.4	4	5	4	5
NaN	'Hoppning'	3	3	2	4	4	4	2	4	4	5	3	5	3	5	3	5	5	5	5	5
NaN	'Hoppning'	3	3	2	4	NaN	NaN	NaN	NaN	NaN	NaN	NaN	NaN	NaN	NaN	NaN	NaN	NaN	NaN	NaN	NaN
NaN	'Hoppning'	NaN	NaN	NaN	NaN	NaN	NaN	NaN	NaN	NaN	NaN	NaN	NaN	NaN	NaN	NaN	NaN	NaN	NaN	NaN	NaN
NaN	'Hoppning'	NaN	NaN	NaN	NaN	NaN	NaN	NaN	NaN	NaN	NaN	NaN	NaN	NaN	NaN	NaN	NaN	NaN	NaN	NaN	NaN
NaN	'Dressyr'	3	3	1	3	NaN	NaN	NaN	NaN	NaN	NaN	NaN	NaN	NaN	NaN	NaN	NaN	NaN	NaN	NaN	NaN
NaN	'Hoppning'	NaN	NaN	NaN	NaN	NaN	NaN	NaN	NaN	NaN	NaN	NaN	NaN	NaN	NaN	NaN	NaN	NaN	NaN	NaN	NaN
NaN	'Dressyr'	2	2.8	1.5	3	2.7	3.8	2.7	4.5	3.5	5	3	5	4.5	5	4	5	5	5	5	5
NaN	'Hoppning'	2	3	2	3	2.5	4	2.5	4	3	4	4	5	4	5	4	5	4	5	4	5
NaN	'Hoppning'	NaN	NaN	NaN	NaN	NaN	NaN	NaN	NaN	NaN	NaN	NaN	NaN	NaN	NaN	NaN	NaN	NaN	NaN	NaN	NaN
NaN	'Hoppning'	2.4	4	2.4	2.4	4.5	4.5	4.5	4.5	4.5	4.5	4.5	4.5	4	5	4	4	5	5	5	5
NaN	'Dressyr'	NaN	NaN	NaN	NaN	NaN	NaN	NaN	NaN	NaN	NaN	NaN	NaN	NaN	NaN	NaN	NaN	NaN	NaN	NaN	NaN
NaN	'Hoppning'	NaN	NaN	NaN	NaN	NaN	NaN	NaN	NaN	NaN	NaN	NaN	NaN	NaN	NaN	NaN	NaN	NaN	NaN	NaN	NaN
NaN	'Dressyr'	2.8	3.2	2.5	3.5	NaN	NaN	NaN	NaN	NaN	NaN	NaN	NaN	NaN	NaN	NaN	NaN	NaN	NaN	NaN	NaN
NaN	'Hoppning'	2	4	NaN	NaN	3	4	NaN	NaN	2	4	NaN	NaN	4	5	NaN	NaN	5	NaN	NaN	NaN
NaN	'Dressyr'	NaN	NaN	NaN	NaN	NaN	NaN	NaN	NaN	NaN	NaN	NaN	NaN	NaN	NaN	NaN	NaN	NaN	NaN	NaN	NaN
NaN	'Dressyr'	2.8	3	2.8	3	NaN	NaN	NaN	NaN	NaN	NaN	NaN	NaN	NaN	NaN	NaN	NaN	NaN	NaN	NaN	NaN
NaN	'Hoppning'	2.5	3.5	2	4	3.3	4.6	2	4	3	4	2	5	3	4	3	4	3.5	5	3	5
NaN	'Hoppning'	2	4	2	4	2	4	2	4	3	5	3	5	4	5	3	5	4	5	4	5
NaN	'Hoppning'	NaN	NaN	NaN	NaN	NaN	NaN	NaN	NaN	NaN	NaN	NaN	NaN	NaN	NaN	NaN	NaN	NaN	NaN	NaN	NaN
NaN	'Dressyr'	2.8	3.2	2	4	3	3	3	3	NaN	NaN	NaN	NaN	NaN	NaN	NaN	NaN	NaN	NaN	NaN	NaN
NaN	'Dressyr'	NaN	NaN	NaN	NaN	NaN	NaN	NaN	NaN	NaN	NaN	NaN	NaN	NaN	NaN	NaN	NaN	NaN	NaN	NaN	NaN
NaN	'Dressyr'	3	3	2	3	NaN	NaN	NaN	NaN	NaN	NaN	NaN	NaN	NaN	NaN	NaN	NaN	NaN	NaN	NaN	NaN
NaN	'Dressyr'	NaN	NaN	NaN	NaN	NaN	NaN	NaN	NaN	NaN	NaN	NaN	NaN	NaN	NaN	NaN	NaN	NaN	NaN	NaN	NaN
NaN	'Dressyr'	2.8	3	3	4	2.8	5	2	5	3	4.5	2	5	4	5	4	5	5	5	5	5
NaN	'Hoppning'	2.5	4	2.8	3.8	3	4	1	5	4	5	3	5	3	4	3	4	4.5	5	2.5	3
NaN	'Dressyr'	NaN	NaN	NaN	NaN	NaN	NaN	NaN	NaN	NaN	NaN	NaN	NaN	NaN	NaN	NaN	NaN	NaN	NaN	NaN	NaN
NaN	'Hoppning'	NaN	NaN	NaN	NaN	NaN	NaN	NaN	NaN	NaN	NaN	NaN	NaN	NaN	NaN	NaN	NaN	NaN	NaN	NaN	NaN
NaN	'Hoppning'	NaN	NaN	NaN	NaN	NaN	NaN	NaN	NaN	NaN	NaN	NaN	NaN	NaN	NaN	NaN	NaN	NaN	NaN	NaN	NaN
NaN	'Hoppning'	NaN	NaN	NaN	NaN	NaN	NaN	NaN	NaN	NaN	NaN	NaN	NaN	NaN	NaN	NaN	NaN	NaN	NaN	NaN	NaN
NaN	'Dressyr'	NaN	NaN	NaN	NaN	NaN	NaN	NaN	NaN	NaN	NaN	NaN	NaN	NaN	NaN	NaN	NaN	NaN	NaN	NaN	NaN
NaN	'Dressyr'	3	4	3	3	NaN	NaN	NaN	NaN	NaN	NaN	NaN	NaN	NaN	NaN	NaN	NaN	NaN	NaN	NaN	NaN
NaN	'Dressyr'	3	5	NaN	NaN	3	4	NaN	NaN	4	5	NaN	NaN	4	5	NaN	NaN	4	5	NaN	NaN
NaN	'Hoppning'	3	4	2	5	2	4	2	4	2	5	2	5	4	5	3	5	4	5	4	5
NaN	'Fälttävlan'	2	3	2	3	4	5	3	5	3	5	4	5	1	5	1	5	3	5	4	5
NaN	'Dressyr'	2.5	3.5	2.2	3.5	3.5	4.5	3.5	5	4	5	3	5	3	4	3	4	5	5	4	5
NaN	'Dressyr'	NaN	NaN	NaN	NaN	NaN	NaN	NaN	NaN	NaN	NaN	NaN	NaN	NaN	NaN	NaN	NaN	NaN	NaN	NaN	NaN
NaN	'Dressyr'	2	3	2	3	3	NaN	3	4	4	5	3	4	4	5	3	4	4	5	4	5
NaN	'Hoppning'	NaN	NaN	NaN	NaN	NaN	NaN	NaN	NaN	NaN	NaN	NaN	NaN	NaN	NaN	NaN	NaN	NaN	NaN	NaN	NaN
NaN	'Hoppning'	3.6	4.3	3	3.7	4.3	4.6	3.5	4.2	4.6	5	3	4	4	4.3	4	4.3	5	5	3	5
NaN	'Dressyr'	NaN	NaN	NaN	NaN	NaN	NaN	NaN	NaN	NaN	NaN	NaN	NaN	NaN	NaN	NaN	NaN	NaN	NaN	NaN	NaN
NaN	'Hoppning'	3	4	2	3	NaN	NaN	NaN	NaN	NaN	NaN	NaN	NaN	NaN	NaN	NaN	NaN	NaN	NaN	NaN	NaN
NaN	'Dressyr'	3	4	3	4	NaN	NaN	NaN	NaN	NaN	NaN	NaN	NaN	NaN	NaN	NaN	NaN	NaN	NaN	NaN	NaN
NaN	'Hoppning'	2.8	3.2	2.3	2.9	NaN	NaN	NaN	NaN	NaN	NaN	NaN	NaN	NaN	NaN	NaN	NaN	NaN	NaN	NaN	NaN
NaN	'Dressyr'	NaN	NaN	NaN	NaN	NaN	NaN	NaN	NaN	NaN	NaN	NaN	NaN	NaN	NaN	NaN	NaN	NaN	NaN	NaN	NaN
NaN	'Dressyr'	NaN	NaN	NaN	NaN	NaN	NaN	NaN	NaN	NaN	NaN	NaN	NaN	NaN	NaN	NaN	NaN	NaN	NaN	NaN	NaN
NaN	'Hoppning'	2	3	1	2	NaN	NaN	NaN	NaN	NaN	NaN	NaN	NaN	NaN	NaN	NaN	NaN	NaN	NaN	NaN	NaN
NaN	'Dressyr'	3	4	3	4	3	4	3	4	NaN	NaN	NaN	NaN	NaN	NaN	NaN	NaN	NaN	NaN	NaN	NaN
NaN	'Dressyr'	3	3	2	4	4	4	2	5	4	5	3	5	5	5	3	5	5	5	5	5
NaN	'Dressyr'	2	3	2	3	3	4	3	4	3	4	3	4	3	4	3	4	4.5	5	3	5
NaN	'Dressyr'	3	3.5	2.5	3	3.5	4	3.5	4	3.5	4.5	2.5	3.5	3.5	4.5	3	4	4	5	4	5
NaN	'Hoppning'	NaN	NaN	NaN	NaN	NaN	NaN	NaN	NaN	NaN	NaN	NaN	NaN	NaN	NaN	NaN	NaN	NaN	NaN	NaN	NaN
NaN	'Hoppning'	2.9	3.7	3.1	3.9	3.8	4.2	3.5	4.2	3.9	4.5	3.6	4.3	3.8	4.3	3.8	4.3	4.7	5	4.6	5
NaN	'Fälttävlan'	2.5	3.5	1	5	3	4	2	5	2	4	3	5	2	4	1	4	4	5	3	5
NaN	'Hoppning'	2.5	3	1.5	3.5	4	5	4	5	3	4	3	5	4.8	5	4.8	5	5	5	5	5
NaN	'Hoppning'	2	3	2	3	2	3.4	2	3.4	3.4	5	3.4	5	3	4	2.3	4	5	5	4	5
NaN	'Hoppning'	3.5	4	3.3	4	3.8	4.2	3.8	4.2	3.5	4.5	2.8	4	3.5	4	3	3.5	4.2	5	4.2	5
NaN	'Hoppning'	2.8	3.5	2.8	3.5	3	4	3	4	NaN	NaN	NaN	NaN	NaN	NaN	NaN	NaN	NaN	NaN	NaN	NaN
NaN	'Dressyr'	3	3.5	2.8	3.5	4	4.5	4	4.5	4	5	4	5	3.5	4	3	4	4.9	5	4.8	5
NaN	'Hoppning'	3	4	2	3	4	4	2	5	3	5	1	3	4	5	3	5	5	5	3	5
NaN	'Dressyr'	3	4	2	4	3	4	3	4	4	5	3	4	4	5	4	5	3	4	3	5
NaN	'Dressyr'	NaN	NaN	NaN	NaN	NaN	NaN	NaN	NaN	NaN	NaN	NaN	NaN	NaN	NaN	NaN	NaN	NaN	NaN	NaN	NaN
NaN	'Dressyr'	2.8	3.2	2.8	3.2	3.2	4.2	3.2	4.2	2.8	3.2	2.8	3.2	5	5	4.5	5	5	5	5	5
NaN	'Dressyr'	2	4	2	4	NaN	NaN	NaN	NaN	NaN	NaN	NaN	NaN	NaN	NaN	NaN	NaN	NaN	NaN	NaN	NaN
NaN	'Dressyr'	NaN	NaN	NaN	NaN	NaN	NaN	NaN	NaN	NaN	NaN	NaN	NaN	NaN	NaN	NaN	NaN	NaN	NaN	NaN	NaN
NaN	'Hoppning'	2.8	3.2	2.8	3.2	NaN	NaN	NaN	NaN	NaN	NaN	NaN	NaN	NaN	NaN	NaN	NaN	NaN	NaN	NaN	NaN
NaN	'Hoppning'	NaN	NaN	NaN	NaN	NaN	NaN	NaN	NaN	NaN	NaN	NaN	NaN	NaN	NaN	NaN	NaN	NaN	NaN	NaN	NaN
NaN	'Hoppning'	NaN	NaN	NaN	NaN	NaN	NaN	NaN	NaN	NaN	NaN	NaN	NaN	NaN	NaN	NaN	NaN	NaN	NaN	NaN	NaN
NaN	'Hoppning'	NaN	NaN	NaN	NaN	NaN	NaN	NaN	NaN	NaN	NaN	NaN	NaN	NaN	NaN	NaN	NaN	NaN	NaN	NaN	NaN
NaN	'Hoppning'	2	3	1.5	2.7	2.5	3	3	4	3	4.7	3	4	3	5	3	4	5	5	5	5
NaN	'Hoppning'	2	4	2	3	4	5	3	4	4	5	2	3	5	5	5	5	5	5	5	5
NaN	'Hoppning'	NaN	NaN	NaN	NaN	NaN	NaN	NaN	NaN	NaN	NaN	NaN	NaN	NaN	NaN	NaN	NaN	NaN	NaN	NaN	NaN
NaN	'Hoppning'	1.8	3.5	2.5	3.5	NaN	NaN	NaN	NaN	NaN	NaN	NaN	NaN	NaN	NaN	NaN	NaN	NaN	NaN	NaN	NaN
NaN	'Hoppning'	NaN	NaN	NaN	NaN	NaN	NaN	NaN	NaN	NaN	NaN	NaN	NaN	NaN	NaN	NaN	NaN	NaN	NaN	NaN	NaN
NaN	'Dressyr'	3	4	3	5	2	3	2	4	3	5	3	4	4	5	3	4	5	5	5	5
NaN	'Hoppning'	2	3	2	3	3	4	4	5	4	5	4	5	4	5	4	5	4	5	4	5
NaN	'Dressyr'	2	3	2	3	3.5	4.3	3	4.2	3	3.5	3.5	4	5	5	4.5	5	4.5	5	4.5	5
NaN	'Dressyr'	2	NaN	4	NaN	NaN	NaN	NaN	NaN	NaN	NaN	NaN	NaN	NaN	NaN	NaN	NaN	NaN	NaN	NaN	NaN
NaN	'Hoppning'	3	3	3	3	5	5	5	5	5	5	5	5	4	5	4	5	5	5	5	5
NaN	'Hoppning'	2	3	2.5	3	3	4	3	4	3	5	3	4	4.5	5	4.5	5	5	5	5	5
NaN	'Hoppning'	3	4	3	4	3	5	3	5	1	2	1	2	4	5	4	5	5	5	5	5
NaN	'Dressyr'	2	3	2	3	4	5	3	4	3	4	4	4	4	5	4	5	5	5	5	5
NaN	'Hoppning'	2.8	4	2.9	3.5	3	4	3	4	NaN	NaN	NaN	NaN	NaN	NaN	NaN	NaN	NaN	NaN	NaN	NaN
NaN	'Dressyr'	3	3	2	4	3	4	2	5	4	5	2	5	5	5	5	5	5	5	4	5
NaN	'Hoppning'	3.3	4	2.7	3.5	3.7	4.7	3.2	4.2	3.9	4.9	3.3	4.3	4.5	5	3.8	4.5	4.5	5	4	4.5
NaN	'Hoppning'	NaN	NaN	NaN	NaN	NaN	NaN	NaN	NaN	NaN	NaN	NaN	NaN	NaN	NaN	NaN	NaN	NaN	NaN	NaN	NaN
NaN	'Dressyr'	2	3	2	3	3	4	3	4	NaN	NaN	NaN	NaN	NaN	NaN	NaN	NaN	5	5	5	5
NaN	'Hoppning'	2	3	2	4	3	4	2	4	2	3	2	4	4	5	4	5	4	5	3	5
NaN	'Dressyr'	2.5	3.5	2	3	3	4	3.5	4.5	4	4	3.5	4.5	4	4	3	4	5	5	5	5
NaN	'Hoppning'	NaN	NaN	2	3	3	4	NaN	NaN	NaN	NaN	2	4	NaN	NaN	4	NaN	NaN	NaN	4	5
NaN	'Fälttävlan'	2.3	2.8	2.3	2.8	NaN	NaN	NaN	NaN	NaN	NaN	NaN	NaN	NaN	NaN	NaN	NaN	NaN	NaN	NaN	NaN
NaN	'Hoppning'	3	3	2	5	4	4	3	5	NaN	NaN	NaN	NaN	NaN	NaN	NaN	NaN	NaN	NaN	NaN	NaN
NaN	'Hoppning'	2.5	3.2	2.8	3.5	3	4	3	3.6	3	4	3	5	3	4	3	5	5	5	3	5
NaN	'Dressyr'	2.8	3.2	2.8	3	4	4	4	4	4	4	4	4	5	5	5	5	NaN	NaN	NaN	NaN
NaN	'Dressyr'	2.9	3.1	2.8	3.2	3	3.4	3	3.3	3.5	4	3.3	4.3	4.8	5	4.7	5	5	5	5	5
NaN	'Dressyr'	2	3	1	5	3	5	1	5	2	4	1	5	3	5	3	5	4	5	4	5
NaN	'Hoppning'	NaN	NaN	NaN	NaN	NaN	NaN	NaN	NaN	NaN	NaN	NaN	NaN	NaN	NaN	NaN	NaN	NaN	NaN	NaN	NaN
NaN	'Hoppning'	4	4.5	4	4	3	4	3	4	4	5	4	5	5	NaN	5	NaN	5	5	5	5
NaN	'Hoppning'	NaN	NaN	NaN	NaN	NaN	NaN	NaN	NaN	NaN	NaN	NaN	NaN	NaN	NaN	NaN	NaN	NaN	NaN	NaN	NaN
NaN	'Dressyr'	2	3	1.8	3.2	4	5	4	5	3	5	3	5	3	5	3	5	4	5	3	5
NaN	'Hoppning'	2	3	2	3	3	3	3	3	3	3	3	3	5	5	5	5	5	5	5	5
NaN	'Dressyr'	3	4	3	4	3	4	3	4	3	4	2	4	4	4	4	4	5	5	5	5
NaN	'Dressyr'	2	2.5	3	3.5	3	3.2	3.5	4	3.8	4.3	3.5	3.8	3.5	4	3.2	3.8	5	5	3	4
NaN	'Dressyr'	2.5	3	2.2	3.2	2	4	2	4	3	4	2	5	3	5	3	5	NaN	NaN	NaN	NaN
NaN	'Dressyr'	3	4	3	4	2	3	2	3	4	5	4	5	4	5	4	5	5	5	5	5
NaN	'Hoppning'	NaN	NaN	NaN	NaN	NaN	NaN	NaN	NaN	NaN	NaN	NaN	NaN	NaN	NaN	NaN	NaN	NaN	NaN	NaN	NaN
NaN	'Hoppning'	2.7	3.7	2.7	3.7	NaN	NaN	NaN	NaN	NaN	NaN	NaN	NaN	NaN	NaN	NaN	NaN	NaN	NaN	NaN	NaN
NaN	'Hoppning'	2	4	3	4	3	5	3	5	3	5	3	5	5	5	5	5	5	5	5	5
NaN	'Hoppning'	3	3.5	1	3	3	5	2	4	4	5	3	5	4	5	3	5	5	5	2	4
NaN	'Dressyr'	NaN	NaN	NaN	NaN	NaN	NaN	NaN	NaN	NaN	NaN	NaN	NaN	NaN	NaN	NaN	NaN	NaN	NaN	NaN	NaN
NaN	'Dressyr'	2	3.5	2	4	3	4	3	5	NaN	NaN	NaN	NaN	NaN	NaN	NaN	NaN	NaN	NaN	NaN	NaN
NaN	'Hoppning'	2.8	3.2	2.8	3.2	NaN	NaN	NaN	NaN	NaN	NaN	NaN	NaN	NaN	NaN	NaN	NaN	NaN	NaN	NaN	NaN
NaN	'Dressyr'	NaN	NaN	NaN	NaN	NaN	NaN	NaN	NaN	NaN	NaN	NaN	NaN	NaN	NaN	NaN	NaN	NaN	NaN	NaN	NaN
NaN	'Dressyr'	2	3	2	3	3	4	3	4	3	4	3	4	4	5	4	5	5	5	5	5
NaN	'Fälttävlan'	NaN	NaN	NaN	NaN	NaN	NaN	NaN	NaN	NaN	NaN	NaN	NaN	NaN	NaN	NaN	NaN	NaN	NaN	NaN	NaN
NaN	'Dressyr'	1.2	2.3	1.2	1.3	3.4	3.4	3.4	3.4	4.3	4.5	3.4	4.5	NaN	NaN	NaN	NaN	NaN	NaN	NaN	NaN
NaN	'Dressyr'	2.2	3.4	2.6	3.2	NaN	NaN	NaN	NaN	NaN	NaN	NaN	NaN	NaN	NaN	NaN	NaN	NaN	NaN	NaN	NaN
NaN	'Dressyr'	3	3.5	3	4	3	4	2	5	4	5	3	5	3	4	3	4	4	5	4	5
NaN	'Dressyr'	3	4	3	5	3	4	1	5	2	4	2	4	3	5	3	5	5	5	5	5
NaN	'Dressyr'	3	4	2.8	3.3	4	5	4	5	3	4	3.5	4.5	5	5	4.5	5	5	NaN	5	5
NaN	'Hoppning'	2	4	2	5	3	4	3	4	3	4	2	5	3	5	3	5	3	5	3	5
NaN	'Hoppning'	3	4	2	4	3	4	3	4	3	5	3	5	4	5	4	5	4	5	4	5
NaN	'Dressyr'	NaN	NaN	NaN	NaN	NaN	NaN	NaN	NaN	NaN	NaN	NaN	NaN	NaN	NaN	NaN	NaN	NaN	NaN	NaN	NaN
NaN	'Dressyr'	2.7	3.2	2.7	3.2	3.8	4.2	3.8	4.2	4.5	5	4.5	5	3.8	4.2	3.8	4.2	4.8	5	4.6	5
NaN	'Dressyr'	NaN	NaN	NaN	NaN	NaN	NaN	NaN	NaN	NaN	NaN	NaN	NaN	NaN	NaN	NaN	NaN	NaN	NaN	NaN	NaN
NaN	'Hoppning'	2	3	2	4.5	2.9	4	2.4	4.2	3	4	2.5	4.5	NaN	NaN	NaN	NaN	2	4	2	4
NaN	'Hoppning'	2.5	3.5	2.5	3.5	3	4	3	4	4	5	4	5	4.5	5	4.5	5	5	5	5	5
NaN	'Dressyr'	NaN	NaN	NaN	NaN	NaN	NaN	NaN	NaN	NaN	NaN	NaN	NaN	NaN	NaN	NaN	NaN	NaN	NaN	NaN	NaN
NaN	'Hoppning'	NaN	NaN	NaN	NaN	NaN	NaN	NaN	NaN	NaN	NaN	NaN	NaN	NaN	NaN	NaN	NaN	NaN	NaN	NaN	NaN
NaN	'Dressyr'	2	3	3	3	2	3	3	4	2	3	3	4	4	5	4	4	5	5	5	5
NaN	'Hoppning'	NaN	NaN	NaN	NaN	NaN	NaN	NaN	NaN	NaN	NaN	NaN	NaN	NaN	NaN	NaN	NaN	NaN	NaN	NaN	NaN
NaN	'Dressyr'	NaN	NaN	NaN	NaN	NaN	NaN	NaN	NaN	NaN	NaN	NaN	NaN	NaN	NaN	NaN	NaN	NaN	NaN	NaN	NaN
NaN	'Dressyr'	3	4	3	4	2	3	2	3	3	4	3	4	4	5	4	5	4	5	4	5
NaN	'Hoppning'	4	4	3	3	4	4	5	5	4	4	4	4	3	3	3	3	5	5	5	5
NaN	'Hoppning'	NaN	NaN	NaN	NaN	NaN	NaN	NaN	NaN	NaN	NaN	NaN	NaN	NaN	NaN	NaN	NaN	NaN	NaN	NaN	NaN
NaN	'Hoppning'	NaN	NaN	NaN	NaN	NaN	NaN	NaN	NaN	NaN	NaN	NaN	NaN	NaN	NaN	NaN	NaN	NaN	NaN	NaN	NaN
NaN	'Dressyr'	NaN	NaN	NaN	NaN	NaN	NaN	NaN	NaN	NaN	NaN	NaN	NaN	NaN	NaN	NaN	NaN	NaN	NaN	NaN	NaN
NaN	'Hoppning'	2	3.5	2	3	3.5	4.5	3.5	4	NaN	NaN	NaN	NaN	NaN	NaN	NaN	NaN	NaN	NaN	NaN	NaN
NaN	'Hoppning'	NaN	NaN	NaN	NaN	NaN	NaN	NaN	NaN	NaN	NaN	NaN	NaN	NaN	NaN	NaN	NaN	NaN	NaN	NaN	NaN
NaN	'Fälttävlan'	2.8	3.2	2	4	2.8	3.2	3	4	3.5	5	3.5	5	4	5	4	5	4	5	4	5
NaN	'Dressyr'	2.7	3.2	2.5	3.5	2.6	3.4	2.2	3.6	3.5	4.5	3	5	4.8	5	4	5	4.5	5	4	5
NaN	'Hoppning'	4	NaN	NaN	NaN	4	NaN	NaN	NaN	4	NaN	NaN	NaN	4	NaN	NaN	NaN	5	NaN	NaN	NaN
NaN	'Dressyr'	2	3	1	5	3	4	2	4	4	5	3	4	4.5	5	3	4	4	5	3	5
NaN	'Dressyr'	NaN	NaN	NaN	NaN	NaN	NaN	NaN	NaN	NaN	NaN	NaN	NaN	NaN	NaN	NaN	NaN	NaN	NaN	NaN	NaN
NaN	'Hoppning'	NaN	NaN	NaN	NaN	NaN	NaN	NaN	NaN	NaN	NaN	NaN	NaN	NaN	NaN	NaN	NaN	NaN	NaN	NaN	NaN
NaN	'Dressyr'	NaN	NaN	NaN	NaN	NaN	NaN	NaN	NaN	NaN	NaN	NaN	NaN	NaN	NaN	NaN	NaN	NaN	NaN	NaN	NaN
NaN	'Dressyr'	3	4	3	4	3.5	4.5	3.5	4.5	4	5	4	5	4	5	4	5	4.5	5	4.5	5
NaN	'Hoppning'	NaN	NaN	NaN	NaN	NaN	NaN	NaN	NaN	NaN	NaN	NaN	NaN	NaN	NaN	NaN	NaN	NaN	NaN	NaN	NaN
NaN	'Hoppning'	NaN	NaN	NaN	NaN	NaN	NaN	NaN	NaN	NaN	NaN	NaN	NaN	NaN	NaN	NaN	NaN	NaN	NaN	NaN	NaN
NaN	'Hoppning'	3	4	2	4	3	5	3	5	3	5	3	5	5	5	4	5	5	5	5	5
NaN	'Hoppning'	2	4	2	4	3	5	3	5	2	4	2	4	3	5	3	5	2	5	2	5
NaN	'Dressyr'	2	3	2	3	3	4	3	4	4	5	4	5	4	NaN	4	5	4	5	4	5
NaN	'Hoppning'	2	4	2	4	2	4	2	4	2	4	2	4	3	5	3	5	5	5	3	3
NaN	'Hoppning'	2.5	3.8	2.5	3.8	2	3	2	3	3	4	3	5	4	5	4	5	4	5	4	5
NaN	'Hoppning'	2	4	2	4	NaN	NaN	NaN	NaN	NaN	NaN	NaN	NaN	NaN	NaN	NaN	NaN	NaN	NaN	NaN	NaN
NaN	'Hoppning'	NaN	NaN	NaN	NaN	NaN	NaN	NaN	NaN	NaN	NaN	NaN	NaN	NaN	NaN	NaN	NaN	NaN	NaN	NaN	NaN
NaN	'Dressyr'	NaN	NaN	NaN	NaN	NaN	NaN	NaN	NaN	NaN	NaN	NaN	NaN	NaN	NaN	NaN	NaN	NaN	NaN	NaN	NaN
NaN	'Dressyr'	2.8	3.2	2.8	3.2	3	3.7	3	3.7	3	3.6	3	3.6	4.5	5	4.5	5	5	5	5	5
NaN	'Dressyr'	2.3	3.4	2.2	3.5	4	4.8	3.8	4.9	3	5	3	5	3.5	5	3	5	4	5	3.5	5
NaN	'Dressyr'	2.8	3.2	2.5	3	2.8	3.2	2.8	3.2	2.8	3.2	2.8	3.2	2.8	3.2	2.8	3.2	5	5	5	5
NaN	'Hoppning'	2.9	4	NaN	NaN	3	4	2.5	5	3	4.2	2.5	4	3.2	4.8	3.2	4.8	NaN	NaN	NaN	NaN
NaN	'Dressyr'	2.5	3.5	2.5	3.5	3.5	4	3.5	4	4	5	4	5	3	4	3	4	3.5	4	3.5	4
NaN	'Dressyr'	3.5	3.8	2.9	3.3	3.3	3.5	3.4	3.8	NaN	NaN	NaN	NaN	NaN	NaN	NaN	NaN	NaN	NaN	NaN	NaN
NaN	'Hoppning'	2	3	3	3	NaN	NaN	NaN	NaN	NaN	NaN	NaN	NaN	NaN	NaN	NaN	NaN	NaN	NaN	NaN	NaN
NaN	'Dressyr'	2.9	3.1	2	3.5	3	4	1	5	3	5	3	5	3.6	4.5	3	5	4	5	3	5
NaN	'Dressyr'	NaN	NaN	NaN	NaN	NaN	NaN	NaN	NaN	NaN	NaN	NaN	NaN	NaN	NaN	NaN	NaN	NaN	NaN	NaN	NaN
NaN	'Hoppning'	2	3	2	3	NaN	NaN	NaN	NaN	NaN	NaN	NaN	NaN	NaN	NaN	NaN	NaN	NaN	NaN	NaN	NaN
NaN	'Dressyr'	2.5	3.5	3	3	3.5	4.3	3.1	4.1	NaN	NaN	NaN	NaN	NaN	NaN	NaN	NaN	NaN	NaN	NaN	NaN
NaN	'Dressyr'	NaN	NaN	NaN	NaN	NaN	NaN	NaN	NaN	NaN	NaN	NaN	NaN	NaN	NaN	NaN	NaN	NaN	NaN	NaN	NaN
NaN	'Hoppning'	2.8	3.5	2.5	3.2	2.8	4	2.8	4	3.2	4.8	3.2	4.8	3.8	5	3	5	3	5	3	5
NaN	'Dressyr'	NaN	NaN	NaN	NaN	NaN	NaN	NaN	NaN	NaN	NaN	NaN	NaN	NaN	NaN	NaN	NaN	NaN	NaN	NaN	NaN
NaN	'Dressyr'	NaN	NaN	NaN	NaN	NaN	NaN	NaN	NaN	NaN	NaN	NaN	NaN	NaN	NaN	NaN	NaN	NaN	NaN	NaN	NaN
NaN	'Hoppning'	1	2	1	2	3	4	3	5	2	5	2	5	3	5	3	5	5	5	5	5
NaN	'Dressyr'	NaN	NaN	NaN	NaN	NaN	NaN	NaN	NaN	NaN	NaN	NaN	NaN	NaN	NaN	NaN	NaN	NaN	NaN	NaN	NaN
NaN	'Dressyr'	2.8	3.5	2.8	3.3	4	5	4	5	4	5	4	5	4	5	4	5	4	5	4	5
NaN	'Hoppning'	NaN	NaN	NaN	NaN	NaN	NaN	NaN	NaN	NaN	NaN	NaN	NaN	NaN	NaN	NaN	NaN	NaN	NaN	NaN	NaN
NaN	'Dressyr'	3	4	NaN	NaN	3	4	3	4	2	3	2	3	4	5	4	5	5	5	5	5
NaN	'Dressyr'	NaN	NaN	NaN	NaN	NaN	NaN	NaN	NaN	NaN	NaN	NaN	NaN	NaN	NaN	NaN	NaN	NaN	NaN	NaN	NaN
NaN	'Hoppning'	2.8	3.2	2.9	3.3	3	4	3.5	4.3	4	4.9	3	4.5	4.9	5	4.9	5	5	5	4.5	5
NaN	'Dressyr'	2.8	3.2	2.8	3.5	NaN	NaN	NaN	NaN	NaN	NaN	NaN	NaN	NaN	NaN	NaN	NaN	NaN	NaN	NaN	NaN
NaN	'Hoppning'	2	3	2	3	3	4	3	4	3	4	3	4	4	5	4	5	5	5	5	5
NaN	'Dressyr'	NaN	NaN	NaN	NaN	NaN	NaN	NaN	NaN	NaN	NaN	NaN	NaN	NaN	NaN	NaN	NaN	NaN	NaN	NaN	NaN
NaN	'Dressyr'	2	3	2	2	3	4	3	4	3	4	3	4	3	3	3	3	4	5	4	5
NaN	'Dressyr'	3	3.2	2.5	3.5	2	4	2	4	2	4	2	4	4	5	4	5	5	5	5	5
NaN	'Dressyr'	3	3	3	4	4	4	2	4	2	2	2	4	5	5	5	5	5	5	5	5
NaN	'Fälttävlan'	NaN	NaN	NaN	NaN	NaN	NaN	NaN	NaN	NaN	NaN	NaN	NaN	NaN	NaN	NaN	NaN	NaN	NaN	NaN	NaN
NaN	'Hoppning'	NaN	NaN	NaN	NaN	NaN	NaN	NaN	NaN	NaN	NaN	NaN	NaN	NaN	NaN	NaN	NaN	NaN	NaN	NaN	NaN
NaN	'Hoppning'	2	3	2	3	4.5	5	4	5	5	5	5	5	5	5	5	5	5	5	4	5
NaN	'Hoppning'	2.5	3.3	2.5	3.3	2	4	2	4	3	4	3	4	4	5	4	5	4	5	4	5
NaN	'Hoppning'	2.7	3.7	2.7	3.7	2.8	4.2	3	4	2.6	4.2	2	3.8	4.6	5	3.8	5	4.6	5	4	5
NaN	'Fälttävlan'	2.5	3	2.5	3	3.5	4	3.5	4	3.5	5	3.5	4.5	3.5	5	3.5	4	4.8	5	4.5	5
NaN	'Hoppning'	NaN	NaN	NaN	NaN	NaN	NaN	NaN	NaN	NaN	NaN	NaN	NaN	NaN	NaN	NaN	NaN	NaN	NaN	NaN	NaN
NaN	'Dressyr'	2.8	3.2	2.8	3.2	2.5	3.8	2.5	3.8	2	4	2	4	5	5	5	5	5	5	5	5
NaN	'Dressyr'	NaN	NaN	NaN	NaN	NaN	NaN	NaN	NaN	NaN	NaN	NaN	NaN	NaN	NaN	NaN	NaN	NaN	NaN	NaN	NaN
NaN	'Hoppning'	NaN	NaN	NaN	NaN	NaN	NaN	NaN	NaN	NaN	NaN	NaN	NaN	NaN	NaN	NaN	NaN	NaN	NaN	NaN	NaN
NaN	'Dressyr'	3	4	3	4	3	4	3	4	3	4	3	4	3	5	3	5	4	5	4	5
NaN	'Hoppning'	2.5	3.1	2	3.2	NaN	NaN	NaN	NaN	NaN	NaN	NaN	NaN	NaN	NaN	NaN	NaN	NaN	NaN	NaN	NaN
NaN	'Dressyr'	2	3	2	3	3	4	3	4	3	4	3	4	4	5	4	5	3	4	3	4
NaN	'Dressyr'	NaN	NaN	NaN	NaN	NaN	NaN	NaN	NaN	NaN	NaN	NaN	NaN	NaN	NaN	NaN	NaN	NaN	NaN	NaN	NaN
NaN	'Hoppning'	4	4.5	3	4	NaN	NaN	NaN	NaN	NaN	NaN	NaN	NaN	NaN	NaN	NaN	NaN	NaN	NaN	NaN	NaN
NaN	'Dressyr'	3	3.5	3	3.5	2	2.5	2.8	3.2	2.8	3	3	4	4.5	5	4.5	5	2	4	4	5
NaN	'Dressyr'	NaN	NaN	NaN	NaN	NaN	NaN	NaN	NaN	NaN	NaN	NaN	NaN	NaN	NaN	NaN	NaN	NaN	NaN	NaN	NaN
NaN	'Dressyr'	NaN	NaN	NaN	NaN	NaN	NaN	NaN	NaN	NaN	NaN	NaN	NaN	NaN	NaN	NaN	NaN	NaN	NaN	NaN	NaN
NaN	'Hoppning'	2.5	3.5	3.5	4.5	2.5	3	3	4	3	4	3	4	3	4	3	4	2	4	2	4
NaN	'Hoppning'	3	4.5	3	4.5	3	5	3	5	4	5	4	5	4	5	4	5	5	5	5	5
NaN	'Dressyr'	2	3	2	3	4	5	4	5	4	5	4	5	3	5	3	5	5	5	5	5
NaN	'Dressyr'	NaN	NaN	NaN	NaN	NaN	NaN	NaN	NaN	NaN	NaN	NaN	NaN	NaN	NaN	NaN	NaN	NaN	NaN	NaN	NaN
NaN	'Hoppning'	3	4	3	4	NaN	NaN	NaN	NaN	NaN	NaN	NaN	NaN	NaN	NaN	NaN	NaN	NaN	NaN	NaN	NaN
NaN	'Dressyr'	2.5	3.3	2.5	3.3	3.5	4.5	3.5	4.5	3	5	2.5	5	3.3	4	3	4	4	5	3	5
NaN	'Fälttävlan'	2	3	2	3	3	4	3	4	3	4	3	4	2	4	2	4	4	5	4	5
NaN	'Fälttävlan'	2.5	3.4	2.7	3.2	2.4	4	2.6	4	2.7	4.4	2.7	4.3	2.5	4	2.5	4	2	5	2	5
NaN	'Dressyr'	3	4	2	4	3	4	3	5	3	4	3	5	3	4	2	5	4	5	4	5
NaN	'Dressyr'	2.8	3.2	2.8	3.2	3.8	4.1	3.8	4.1	2.8	4	2.8	4	3	5	3	5	4	5	4	5
NaN	'Hoppning'	3	NaN	3	NaN	4	5	4	4	NaN	NaN	NaN	NaN	NaN	NaN	NaN	NaN	NaN	NaN	NaN	NaN
NaN	'Hoppning'	NaN	NaN	NaN	NaN	NaN	NaN	NaN	NaN	NaN	NaN	NaN	NaN	NaN	NaN	NaN	NaN	NaN	NaN	NaN	NaN
NaN	'Hoppning'	2.5	3.5	2	4	3.5	4	3	4.5	2.5	4.5	2.5	4.5	3.5	4.5	3	5	4.5	5	4	5
NaN	'Hoppning'	3	4	3	4	3	4	3	5	3	5	3	5	4	5	3	5	5	5	3	5
NaN	'Hoppning'	NaN	NaN	NaN	NaN	NaN	NaN	NaN	NaN	NaN	NaN	NaN	NaN	NaN	NaN	NaN	NaN	NaN	NaN	NaN	NaN
NaN	'Fälttävlan'	NaN	NaN	NaN	NaN	NaN	NaN	NaN	NaN	NaN	NaN	NaN	NaN	NaN	NaN	NaN	NaN	NaN	NaN	NaN	NaN
NaN	'Hoppning'	2.8	4	2.8	4	3	4	3	4	3	4.5	3	4.5	3	5	3	5	4	5	3	5
NaN	'Dressyr'	3	4	3	4	3	4	3	4	3	3	3	3	3	4	3	4	5	5	5	5
NaN	'Hoppning'	3	3	3	3	3	3	3	3	4	5	4	5	4	5	4	5	5	5	5	5
NaN	'Dressyr'	NaN	NaN	NaN	NaN	NaN	NaN	NaN	NaN	NaN	NaN	NaN	NaN	NaN	NaN	NaN	NaN	NaN	NaN	NaN	NaN
NaN	'Dressyr'	2.5	3.5	2.5	4	2.5	4	2.5	4.5	2.8	4.5	2.5	4.8	4	5	4	5	4	5	4	5
NaN	'Hoppning'	2	3	2	2.5	NaN	NaN	NaN	NaN	NaN	NaN	NaN	NaN	NaN	NaN	NaN	NaN	NaN	NaN	NaN	NaN
NaN	'Dressyr'	2.8	3.2	2.8	3.2	NaN	NaN	NaN	NaN	NaN	NaN	NaN	NaN	NaN	NaN	NaN	NaN	NaN	NaN	NaN	NaN
NaN	'Hoppning'	2.4	NaN	2.4	NaN	3	NaN	3	NaN	3	3	NaN	NaN	2.4	NaN	2.4	NaN	4	4	4	4
NaN	'Dressyr'	2.8	3.2	2	3	3	4	3	4	3	5	3	5	4	5	4	5	5	5	5	5
NaN	'Dressyr'	NaN	NaN	NaN	NaN	NaN	NaN	NaN	NaN	NaN	NaN	NaN	NaN	NaN	NaN	NaN	NaN	NaN	NaN	NaN	NaN
NaN	'Hoppning'	2	3	2	3	3	4	3	4	3	4	3	4	4	5	4	5	5	5	5	5
NaN	'Fälttävlan'	2	3	1	4	3	4	2	5	3	5	2	5	4	5	3	5	5	NaN	3	5
NaN	'Hoppning'	2.2	3.8	2.2	3.8	2.2	3.8	2.2	3.8	2.2	3.8	2.2	3.8	2.5	4	2.5	4	3.5	5	3.5	5
NaN	'Hoppning'	2	3	1.8	3	3	3	2	3	3	5	2.5	3.9	3.5	5	3.5	5	3.9	4.9	2	4
NaN	'Hoppning'	2.5	4	3	4	2	4	3	4	3	5	3	4	3	4	3	4	3	5	3	5
NaN	'Dressyr'	2.5	3.2	2.8	NaN	NaN	NaN	NaN	NaN	NaN	NaN	NaN	NaN	NaN	NaN	NaN	NaN	NaN	NaN	NaN	NaN
NaN	'Fälttävlan'	2.8	3.2	2.8	3.2	3.2	3.6	3.2	3.6	2.8	3.2	2.8	3.2	4	4.8	4.4	4.8	4.5	5	4.5	5
NaN	'Hoppning'	NaN	NaN	NaN	NaN	NaN	NaN	NaN	NaN	NaN	NaN	NaN	NaN	NaN	NaN	NaN	NaN	NaN	NaN	NaN	NaN
NaN	'Hoppning'	2.5	3.9	2.8	3.9	4.5	4.5	3	4.5	3.5	4.5	3.5	4.5	5	5	5	5	5	5	5	5
NaN	'Dressyr'	1.5	2.5	1.5	2.5	3	4	3	4	4	5	2	3	4.5	5	3	5	5	5	5	5
NaN	'Dressyr'	NaN	NaN	NaN	NaN	NaN	NaN	NaN	NaN	NaN	NaN	NaN	NaN	NaN	NaN	NaN	NaN	NaN	NaN	NaN	NaN
NaN	'Dressyr'	2.8	3.2	2.8	3.2	NaN	NaN	NaN	NaN	NaN	NaN	NaN	NaN	NaN	NaN	NaN	NaN	NaN	NaN	NaN	NaN
NaN	'Hoppning'	2.8	4	3	3.8	3	4	3	4	2.3	4	2.3	4	4	5	3.5	4.5	4	5	4	5
NaN	'Hoppning'	NaN	NaN	NaN	NaN	NaN	NaN	NaN	NaN	NaN	NaN	NaN	NaN	NaN	NaN	NaN	NaN	NaN	NaN	NaN	NaN
NaN	'Dressyr'	3	4	2	3	3	4	3	4	4	5	3	5	4	4	4	4	4	5	4	5
NaN	'Hoppning'	2	3	2	3	3	4	3	4	3	5	3	5	4	5	4	5	5	5	5	5
NaN	'Hoppning'	NaN	NaN	NaN	NaN	NaN	NaN	NaN	NaN	NaN	NaN	NaN	NaN	NaN	NaN	NaN	NaN	NaN	NaN	NaN	NaN
NaN	'Hoppning'	NaN	NaN	NaN	NaN	NaN	NaN	NaN	NaN	NaN	NaN	NaN	NaN	NaN	NaN	NaN	NaN	NaN	NaN	NaN	NaN
NaN	'Dressyr'	NaN	NaN	NaN	NaN	NaN	NaN	NaN	NaN	NaN	NaN	NaN	NaN	NaN	NaN	NaN	NaN	NaN	NaN	NaN	NaN
NaN	'Dressyr'	2.7	3.3	2.5	3.5	NaN	NaN	NaN	NaN	NaN	NaN	NaN	NaN	NaN	NaN	NaN	NaN	NaN	NaN	NaN	NaN
NaN	'Hoppning'	2.9	3.9	1.7	3	3.5	4.6	4	5	4	5	4	5	3.5	4.5	3	4	4.5	5	2.9	4
NaN	'Fälttävlan'	NaN	NaN	NaN	NaN	NaN	NaN	NaN	NaN	NaN	NaN	NaN	NaN	NaN	NaN	NaN	NaN	NaN	NaN	NaN	NaN
NaN	'Hoppning'	2.5	3.5	2	4	NaN	NaN	NaN	NaN	NaN	NaN	NaN	NaN	NaN	NaN	NaN	NaN	NaN	NaN	NaN	NaN
NaN	'Dressyr'	NaN	NaN	NaN	NaN	NaN	NaN	NaN	NaN	NaN	NaN	NaN	NaN	NaN	NaN	NaN	NaN	NaN	NaN	NaN	NaN
NaN	'Dressyr'	2	3	2	4	2	3	2	4	4	5	3	5	4	5	4	5	5	5	5	5
NaN	'Hoppning'	NaN	NaN	NaN	NaN	NaN	NaN	NaN	NaN	NaN	NaN	NaN	NaN	NaN	NaN	NaN	NaN	NaN	NaN	NaN	NaN
NaN	'Dressyr'	2.8	3.2	2.8	3.2	3.8	4.5	3.8	4.5	4	5	4	5	3	3.5	3	3.5	5	5	5	5
NaN	'Fälttävlan'	2	4	1	5	2	4	1	5	2	4	1	5	2	4	1	5	2	4	2	4
NaN	'Hoppning'	NaN	NaN	NaN	NaN	NaN	NaN	NaN	NaN	NaN	NaN	NaN	NaN	NaN	NaN	NaN	NaN	NaN	NaN	NaN	NaN
NaN	'Hoppning'	2.5	3.5	2.5	4	2.5	3.5	2	4	4	5	3	5	4.5	5	4	5	4.5	5	4	5
NaN	'Hoppning'	2.8	3.2	2.5	3.5	NaN	NaN	NaN	NaN	NaN	NaN	NaN	NaN	NaN	NaN	NaN	NaN	NaN	NaN	NaN	NaN
NaN	'Fälttävlan'	NaN	NaN	NaN	NaN	NaN	NaN	NaN	NaN	NaN	NaN	NaN	NaN	NaN	NaN	NaN	NaN	NaN	NaN	NaN	NaN
NaN	'Dressyr'	2.9	3.3	3	3.5	NaN	NaN	NaN	NaN	NaN	NaN	NaN	NaN	NaN	NaN	NaN	NaN	NaN	NaN	NaN	NaN
NaN	'Dressyr'	2.9	3.1	2.9	3.1	3.7	4.2	3.7	4.2	4	5	4	5	4	5	4	5	5	5	5	5
NaN	'Hoppning'	4	5	2	3	2	3	4	5	3	4	3	4	3.8	4.1	3.8	4.1	4	5	1	5
NaN	'Dressyr'	2.7	3.3	2.5	3.3	2.8	3.3	2.5	4	3	3.8	2.8	4	4.1	5	3.3	4.1	5	5	4.5	5
NaN	'Hoppning'	2.5	3.5	2.5	3.5	2.8	3.8	2.8	3.8	4	5	4	5	5	5	5	5	5	5	5	5
NaN	'Hoppning'	NaN	NaN	NaN	NaN	NaN	NaN	NaN	NaN	NaN	NaN	NaN	NaN	NaN	NaN	NaN	NaN	NaN	NaN	NaN	NaN
NaN	'Hoppning'	NaN	NaN	NaN	NaN	NaN	NaN	NaN	NaN	NaN	NaN	NaN	NaN	NaN	NaN	NaN	NaN	NaN	NaN	NaN	NaN
NaN	'Hoppning'	2.5	3.3	1	4	3	4	1	5	3	5	1	5	4	5	3	5	5	5	5	5
NaN	'Dressyr'	2.5	3.5	NaN	NaN	NaN	NaN	NaN	NaN	NaN	NaN	NaN	NaN	NaN	NaN	NaN	NaN	NaN	NaN	NaN	NaN
NaN	'Hoppning'	2.6	3	3	3	3.5	4	3	4	3	4	3	4	2	3	2	3	5	5	5	5
NaN	'Fälttävlan'	3.2	3.7	3.2	4	3.2	4	3	4	3	4	2.8	4	3	4.7	2.8	4.5	4	5	4	5
NaN	'Dressyr'	NaN	NaN	NaN	NaN	NaN	NaN	NaN	NaN	NaN	NaN	NaN	NaN	NaN	NaN	NaN	NaN	NaN	NaN	NaN	NaN
NaN	'Hoppning'	NaN	NaN	NaN	NaN	NaN	NaN	NaN	NaN	NaN	NaN	NaN	NaN	NaN	NaN	NaN	NaN	NaN	NaN	NaN	NaN
NaN	'Dressyr'	NaN	NaN	NaN	NaN	NaN	NaN	NaN	NaN	NaN	NaN	NaN	NaN	NaN	NaN	NaN	NaN	NaN	NaN	NaN	NaN
NaN	'Dressyr'	NaN	NaN	NaN	NaN	NaN	NaN	NaN	NaN	NaN	NaN	NaN	NaN	NaN	NaN	NaN	NaN	NaN	NaN	NaN	NaN
NaN	'Hoppning'	3	4	2	4	2	4	2	4	4	5	4	5	5	5	5	5	5	5	5	5
NaN	'Dressyr'	2.8	3.2	2.8	3.2	3	3.8	3	3.5	3	3.5	3	3.5	3	4	4	5	5	5	5	5
NaN	'Hoppning'	2.9	3.1	2.9	3.1	3.5	4	3.5	4.5	4	5	3	5	4.5	5	3.5	5	4.7	5	4.5	5
NaN	'Hoppning'	3.5	4	2.6	3.5	4	5	3.5	4.5	4	5	3.6	4.8	4.6	5	4	5	4.5	5	4	5
NaN	'Hoppning'	2	4	2	4	NaN	NaN	NaN	NaN	NaN	NaN	NaN	NaN	NaN	NaN	NaN	NaN	NaN	NaN	NaN	NaN
NaN	'Dressyr'	2	3	3	2	3	4	3	4	NaN	NaN	NaN	NaN	NaN	NaN	NaN	NaN	NaN	NaN	NaN	NaN
NaN	'Hoppning'	NaN	NaN	NaN	NaN	NaN	NaN	NaN	NaN	NaN	NaN	NaN	NaN	NaN	NaN	NaN	NaN	NaN	NaN	NaN	NaN
NaN	'Dressyr'	2.8	3.2	2.5	3.3	3.5	4.5	3.5	4.5	3.8	4.8	3.8	4.8	4.5	5	4.5	5	5	5	5	5
NaN	'Dressyr'	2.5	3	2.8	3.8	3.8	4.2	3	4	4	5	4	5	4.9	5	4.8	5	5	5	5	5
NaN	'Hoppning'	3	4	1	5	NaN	NaN	NaN	NaN	NaN	NaN	NaN	NaN	NaN	NaN	NaN	NaN	NaN	NaN	NaN	NaN
NaN	'Dressyr'	NaN	NaN	NaN	NaN	NaN	NaN	NaN	NaN	NaN	NaN	NaN	NaN	NaN	NaN	NaN	NaN	NaN	NaN	NaN	NaN
NaN	'Hoppning'	3	4	2	3	NaN	NaN	NaN	NaN	NaN	NaN	NaN	NaN	NaN	NaN	NaN	NaN	NaN	NaN	NaN	NaN
NaN	'Hoppning'	2	4	2	4	3	5	3	5	3	5	3	5	3	5	3	5	5	5	5	5
NaN	'Hoppning'	NaN	NaN	NaN	NaN	NaN	NaN	NaN	NaN	NaN	NaN	NaN	NaN	NaN	NaN	NaN	NaN	NaN	NaN	NaN	NaN
NaN	'Dressyr'	2	3	2	3	NaN	NaN	NaN	NaN	NaN	NaN	NaN	NaN	NaN	NaN	NaN	NaN	NaN	NaN	NaN	NaN
NaN	'Dressyr'	2.5	3.5	2.5	3.5	2.8	4.3	2.8	4.3	3.8	5	3.8	5	3.9	4.5	3.9	4.3	5	5	5	5
NaN	'Dressyr'	NaN	NaN	NaN	NaN	NaN	NaN	NaN	NaN	NaN	NaN	NaN	NaN	NaN	NaN	NaN	NaN	NaN	NaN	NaN	NaN
NaN	'Dressyr'	NaN	NaN	NaN	NaN	NaN	NaN	NaN	NaN	NaN	NaN	NaN	NaN	NaN	NaN	NaN	NaN	NaN	NaN	NaN	NaN
NaN	'Hoppning'	NaN	NaN	NaN	NaN	NaN	NaN	NaN	NaN	NaN	NaN	NaN	NaN	NaN	NaN	NaN	NaN	NaN	NaN	NaN	NaN
NaN	'Dressyr'	NaN	NaN	NaN	NaN	NaN	NaN	NaN	NaN	NaN	NaN	NaN	NaN	NaN	NaN	NaN	NaN	NaN	NaN	NaN	NaN
NaN	'Hoppning'	2.5	3.5	2.5	3.5	3.8	4.2	3.8	4.2	4	5	4	5	4	5	4	5	5	5	5	5
NaN	'Fälttävlan'	NaN	NaN	NaN	NaN	NaN	NaN	NaN	NaN	NaN	NaN	NaN	NaN	NaN	NaN	NaN	NaN	NaN	NaN	NaN	NaN
NaN	'Dressyr'	NaN	NaN	NaN	NaN	NaN	NaN	NaN	NaN	NaN	NaN	NaN	NaN	NaN	NaN	NaN	NaN	NaN	NaN	NaN	NaN
NaN	'Dressyr'	NaN	NaN	NaN	NaN	NaN	NaN	NaN	NaN	NaN	NaN	NaN	NaN	NaN	NaN	NaN	NaN	NaN	NaN	NaN	NaN
NaN	'Dressyr'	2	3	2	3	4	4	4	4	3	4	3	4	4	5	4	5	5	5	5	5
NaN	'Hoppning'	2	3	2.5	3.5	3	4	3.5	4.5	2.5	3.5	2	3	3.5	4.5	3	4	4	5	3	4
NaN	'Hoppning'	2	3.5	1.5	3	4	5	4	5	4	5	3	4.5	4	4.5	4	4.5	5	5	5	5
NaN	'Dressyr'	1	3	1	5	3	4	2	4	2	4	2	4	4	5	3	5	4	5	4	5
NaN	'Hoppning'	1.5	2.8	1.5	3.5	3.5	4.5	3	5	1.5	4.5	1	5	4	5	3	5	4	5	3	5
NaN	'Hoppning'	NaN	NaN	NaN	NaN	NaN	NaN	NaN	NaN	NaN	NaN	NaN	NaN	NaN	NaN	NaN	NaN	NaN	NaN	NaN	NaN
NaN	'Hoppning'	2	3	2	3	2	3	2	3	3	4	3	4	4	5	4	5	5	5	5	5
NaN	'Hoppning'	2.5	3.3	2.5	3.3	3.5	4.3	3.8	4.2	3	5	3.5	5	3.5	5	4	5	4	5	4	5
NaN	'Dressyr'	2	3.2	2	3.5	3	4	2.5	4.5	3	5	2.5	5	3	4.5	3	5	4	5	3	5
NaN	'Dressyr'	2.5	3	2	4	4	4.5	4	5	3	3.5	3	4.5	4.2	5	4	5	4.5	5	3	5
NaN	'Dressyr'	NaN	NaN	NaN	NaN	NaN	NaN	NaN	NaN	NaN	NaN	NaN	NaN	NaN	NaN	NaN	NaN	NaN	NaN	NaN	NaN
NaN	'Hoppning'	2.5	3.1	2.5	3	3.2	4	3.8	4	4	5	4	5	5	5	5	5	5	5	5	5
NaN	'Hoppning'	2	3	2	4	2.5	3.5	2	4	2	3	2	4	3	5	2	5	4	5	3	5
NaN	'Dressyr'	3	4	3	4	4	5	4	5	3.8	4.5	3.8	4.5	3.2	4	3.2	4	5	5	5	5
NaN	'Hoppning'	2.8	3.8	2.5	3.2	3.5	4	3.5	4	3.8	4.5	3.8	4.5	4	4	3.5	4	5	5	3	5
NaN	'Hoppning'	3	4	1	2	3	4	4	5	4	4	2	3	4	5	4	4	5	5	5	5
NaN	'Dressyr'	3	3.5	3	3	3	4	3	4	3	3	3	3	3	4	3	4	5	5	5	5
NaN	'Hoppning'	NaN	NaN	NaN	NaN	NaN	NaN	NaN	NaN	NaN	NaN	NaN	NaN	NaN	NaN	NaN	NaN	NaN	NaN	NaN	NaN
NaN	'Dressyr'	NaN	NaN	NaN	NaN	NaN	NaN	NaN	NaN	NaN	NaN	NaN	NaN	NaN	NaN	NaN	NaN	NaN	NaN	NaN	NaN
NaN	'Hoppning'	2.5	3.8	3	3	3	3	3	3	NaN	NaN	NaN	NaN	NaN	NaN	NaN	NaN	NaN	NaN	NaN	NaN
NaN	'Hoppning'	2	4	2	4	2	4	2	4	2	4	2	4	3	5	3	5	4	5	3	5
NaN	'Dressyr'	2	4	3	4	3	5	3	5	3	5	4	5	4	5	3	5	4	5	4	5
NaN	'Hoppning'	3.8	4.2	3.5	4.2	3.8	4.2	3.8	4.2	4.2	5	4.2	4.9	4.8	5	4.6	5	4.6	5	4.6	5
NaN	'Dressyr'	2.5	3.5	2	4	2	4	2	4	2.5	4	2.5	4	3	4	3	4	4	5	4	5
NaN	'Hoppning'	NaN	NaN	NaN	NaN	NaN	NaN	NaN	NaN	NaN	NaN	NaN	NaN	NaN	NaN	NaN	NaN	NaN	NaN	NaN	NaN
NaN	'Dressyr'	3.1	3.8	2.8	3.8	3.2	3.8	3.2	3.8	3	4	2	3	5	5	5	5	2	4	2	4
NaN	'Dressyr'	2.5	3	2.5	3.5	3.5	4.3	3.5	4.3	3	5	3	5	4.5	5	4	5	5	5	4	5
NaN	'Dressyr'	2.5	3.5	2.5	3.5	3	4	3	4	4	5	4	5	NaN	NaN	NaN	NaN	NaN	NaN	NaN	NaN
NaN	'Hoppning'	2	3	2	4.5	3	3.5	2.5	3.5	3.5	4.7	2.5	4	4	4.7	3.5	4.5	5	5	3.5	5
NaN	'Hoppning'	2.3	3.3	2.3	3.3	3	3.8	3	3.8	NaN	NaN	NaN	NaN	NaN	NaN	NaN	NaN	5	5	5	5
NaN	'Dressyr'	2	3	2	3	NaN	NaN	NaN	NaN	NaN	NaN	NaN	NaN	NaN	NaN	NaN	NaN	NaN	NaN	NaN	NaN
NaN	'Hoppning'	NaN	NaN	NaN	NaN	NaN	NaN	NaN	NaN	NaN	NaN	NaN	NaN	NaN	NaN	NaN	NaN	NaN	NaN	NaN	NaN
NaN	'Hoppning'	NaN	NaN	NaN	NaN	NaN	NaN	NaN	NaN	NaN	NaN	NaN	NaN	NaN	NaN	NaN	NaN	NaN	NaN	NaN	NaN
NaN	'Hoppning'	NaN	NaN	NaN	NaN	NaN	NaN	NaN	NaN	NaN	NaN	NaN	NaN	NaN	NaN	NaN	NaN	NaN	NaN	NaN	NaN
NaN	'Dressyr'	NaN	NaN	NaN	NaN	NaN	NaN	NaN	NaN	NaN	NaN	NaN	NaN	NaN	NaN	NaN	NaN	NaN	NaN	NaN	NaN
NaN	'Dressyr'	2.5	3.5	3	4	NaN	NaN	NaN	NaN	NaN	NaN	NaN	NaN	NaN	NaN	NaN	NaN	NaN	NaN	NaN	NaN
NaN	'Hoppning'	2.8	3.2	2	4	2	4	3	4	3	4	3	4	4	5	4	5	4	5	4	5
NaN	'Dressyr'	NaN	NaN	NaN	NaN	NaN	NaN	NaN	NaN	NaN	NaN	NaN	NaN	NaN	NaN	NaN	NaN	NaN	NaN	NaN	NaN
NaN	'Dressyr'	2	4	2	4	2	4	3	4	3	5	3	4	4	5	4	5	5	5	4	5
NaN	'Dressyr'	2.5	3.5	2.5	3.5	3	4	3	4	3	4	3	4	4	5	4	5	5	5	5	5
NaN	'Hoppning'	2.5	4	2.8	4.2	2.6	4	2.6	4	2.3	5	2.3	4.5	3.5	5	3.3	5	4.5	5	4.5	5
NaN	'Dressyr'	2	3	1	3	3	4	3	5	4	5	3	5	4	5	3	5	5	5	2	4
NaN	'Hoppning'	3	4	3	4	NaN	NaN	NaN	NaN	NaN	NaN	NaN	NaN	NaN	NaN	NaN	NaN	NaN	NaN	NaN	NaN
NaN	'Dressyr'	NaN	NaN	NaN	NaN	NaN	NaN	NaN	NaN	NaN	NaN	NaN	NaN	NaN	NaN	NaN	NaN	NaN	NaN	NaN	NaN
NaN	'Dressyr'	2	3	2	4	3	4	2	4	3	5	4	5	3	5	3	5	5	5	5	5
NaN	'Dressyr'	2.5	3.5	2.8	3.2	3.2	4.2	3	4.5	2.2	4	2	4	3	4	3	4	2.5	4	2.5	4
NaN	'Dressyr'	2.8	3.2	2.8	3.2	3	3	3	3	2.8	4	2.8	4	4	5	4	5	4	4	4	4
NaN	'Dressyr'	2.8	3.2	2.8	3.2	3	3.3	3	3.3	4	4.3	4	4.3	3.8	4.2	3.8	4.2	4.5	5	4.5	5
NaN	'Dressyr'	2	3	1.8	2.5	4	3	3	4	3.5	4.5	2.5	3.5	2.5	3	2.5	3	5	5	5	5
NaN	'Dressyr'	3	3	3	4	NaN	NaN	NaN	NaN	NaN	NaN	NaN	NaN	NaN	NaN	NaN	NaN	NaN	NaN	NaN	NaN
NaN	'Hoppning'	NaN	NaN	NaN	NaN	NaN	NaN	NaN	NaN	NaN	NaN	NaN	NaN	NaN	NaN	NaN	NaN	NaN	NaN	NaN	NaN
NaN	'Dressyr'	3	4	2	4	2	4	3	4	NaN	NaN	NaN	NaN	NaN	NaN	NaN	NaN	NaN	NaN	NaN	NaN
NaN	'Dressyr'	3	4	2.5	4.3	3	4	2.5	4	2	5	2	5	3	5	3	5	3	5	3	5
NaN	'Hoppning'	2.5	3.5	2	3.5	3	4	3	5	2	5	2	5	4	5	2	5	3	4	2	5
NaN	'Hoppning'	2.9	3.3	2.2	3	3.9	4.4	3.9	4.4	NaN	NaN	NaN	NaN	NaN	NaN	NaN	NaN	NaN	NaN	NaN	NaN
NaN	'Dressyr'	2	3	2	3	3	4	3	4	4	4	4	4	5	5	5	5	5	5	5	5
NaN	'Hoppning'	2	4	1.8	4	2	4	3	4	3	5	3	4	3	5	3	4	5	5	5	5
NaN	'Hoppning'	NaN	NaN	NaN	NaN	NaN	NaN	NaN	NaN	NaN	NaN	NaN	NaN	NaN	NaN	NaN	NaN	NaN	NaN	NaN	NaN
NaN	'Hoppning'	2	3	2	3	3	4	2	4	3	4	2	4	3	4	3	4	4	5	3	5
NaN	'Dressyr'	NaN	NaN	NaN	NaN	NaN	NaN	NaN	NaN	NaN	NaN	NaN	NaN	NaN	NaN	NaN	NaN	NaN	NaN	NaN	NaN
NaN	'Dressyr'	2.2	3.8	2	3	3	3.8	2.5	3.2	1.6	2.2	1.5	2.4	4.5	5	3	5	3	4	3	4
NaN	'Hoppning'	2	4	1	3	3	3	3	3	3	3	3	3	3	3	3	3	5	5	5	5
NaN	'Dressyr'	3	3	3	3	4	4	4	4	3	4	3	4	3.5	4	3.5	4	5	5	5	5
NaN	'Dressyr'	NaN	NaN	NaN	NaN	NaN	NaN	NaN	NaN	NaN	NaN	NaN	NaN	NaN	NaN	NaN	NaN	NaN	NaN	NaN	NaN
NaN	'Dressyr'	3	3	2.5	4	3	3	3	3	3	3	2	4	3	4	3	4	5	5	3	5
NaN	'Hoppning'	2.9	3.4	2.7	3.2	2.7	3.2	2.7	3.2	3.5	4	3.5	4	4.8	5	4.5	5	5	5	4.5	5
NaN	'Dressyr'	2.5	3.5	2.5	3.5	2.8	3.2	2.8	3.2	3.5	4.5	3.5	4	4	5	4	5	5	5	5	5
NaN	'Hoppning'	2	4	2	5	2	4	2	4	3	5	3	5	3	5	3	5	3	5	3	5
NaN	'Dressyr'	NaN	NaN	NaN	NaN	NaN	NaN	NaN	NaN	NaN	NaN	NaN	NaN	NaN	NaN	NaN	NaN	NaN	NaN	NaN	NaN
NaN	'Dressyr'	NaN	NaN	NaN	NaN	NaN	NaN	NaN	NaN	NaN	NaN	NaN	NaN	NaN	NaN	NaN	NaN	NaN	NaN	NaN	NaN
NaN	'Dressyr'	2.8	3.2	2.8	3.2	3.5	4.2	3.5	4.2	3.9	4.9	3.9	4.9	NaN	NaN	NaN	NaN	NaN	NaN	NaN	NaN
NaN	'Hoppning'	2	3	2	3	3	4	3	4	3	4.5	3	4	3	4	3	4	3.5	5	3.5	5
NaN	'Hoppning'	2.5	3.2	2.5	3.2	NaN	NaN	NaN	NaN	NaN	NaN	NaN	NaN	NaN	NaN	NaN	NaN	NaN	NaN	NaN	NaN
NaN	'Hoppning'	2	4	2	4	2.5	4.5	2.5	4.5	3	4	3	4	3.8	4.3	3.8	4.3	3.8	4.5	3.8	4.5
NaN	'Dressyr'	3	3.5	2.8	3.2	2.8	3.2	3	3.4	NaN	NaN	NaN	NaN	NaN	NaN	NaN	NaN	NaN	NaN	NaN	NaN
NaN	'Hoppning'	2	4	2	4	NaN	NaN	NaN	NaN	NaN	NaN	NaN	NaN	NaN	NaN	NaN	NaN	NaN	NaN	NaN	NaN
NaN	'Fälttävlan'	2	4	1	5	3	5	2	5	2	4	2	5	1	5	1	5	2	4	1	5
NaN	'Hoppning'	2.5	3	2	3.5	NaN	NaN	NaN	NaN	NaN	NaN	NaN	NaN	NaN	NaN	NaN	NaN	NaN	NaN	NaN	NaN
NaN	'Dressyr'	NaN	NaN	NaN	NaN	NaN	NaN	NaN	NaN	NaN	NaN	NaN	NaN	NaN	NaN	NaN	NaN	NaN	NaN	NaN	NaN
NaN	'Dressyr'	NaN	NaN	NaN	NaN	NaN	NaN	NaN	NaN	NaN	NaN	NaN	NaN	NaN	NaN	NaN	NaN	NaN	NaN	NaN	NaN
NaN	'Dressyr'	2	3	2	3	3	4	3	4	3	4	3	4	3	4	3	4	5	5	5	5
NaN	'Hoppning'	NaN	NaN	NaN	NaN	NaN	NaN	NaN	NaN	NaN	NaN	NaN	NaN	NaN	NaN	NaN	NaN	NaN	NaN	NaN	NaN
NaN	'Hoppning'	2	3	1	3	2	3	2	4	3	3	2	3	4	4	4	4	5	5	2	5
NaN	'Hoppning'	NaN	NaN	NaN	NaN	NaN	NaN	NaN	NaN	NaN	NaN	NaN	NaN	NaN	NaN	NaN	NaN	NaN	NaN	NaN	NaN
NaN	'Dressyr'	3	3.5	2	4	2.5	3.5	2	4	3.5	4.5	3	5	4	4.5	3	5	4	5	3	5
NaN	'Dressyr'	NaN	NaN	NaN	NaN	NaN	NaN	NaN	NaN	NaN	NaN	NaN	NaN	NaN	NaN	NaN	NaN	NaN	NaN	NaN	NaN
NaN	'Dressyr'	NaN	NaN	NaN	NaN	NaN	NaN	NaN	NaN	NaN	NaN	NaN	NaN	NaN	NaN	NaN	NaN	NaN	NaN	NaN	NaN
NaN	'Dressyr'	NaN	NaN	NaN	NaN	NaN	NaN	NaN	NaN	NaN	NaN	NaN	NaN	NaN	NaN	NaN	NaN	NaN	NaN	NaN	NaN
NaN	'Dressyr'	2.8	3.2	3.5	4	3	3	3	3	3	3	3	3	4.5	5	4.5	5	5	5	4	5
NaN	'Hoppning'	NaN	NaN	NaN	NaN	NaN	NaN	NaN	NaN	NaN	NaN	NaN	NaN	NaN	NaN	NaN	NaN	NaN	NaN	NaN	NaN
NaN	'Hoppning'	2	3	2	3	3	4	3	4	2	4	3	5	4	5	3	5	4.5	5	3.5	5
NaN	'Dressyr'	2	3	2	3	2	4	2	4	3	5	3	5	4	5	4	5	4	5	4	5
NaN	'Dressyr'	2.7	3	2.5	3	3.2	3.9	3.3	4	3.5	4	3	4	3	3.5	3	3.5	5	5	4.8	5
NaN	'Hoppning'	NaN	NaN	NaN	NaN	NaN	NaN	NaN	NaN	NaN	NaN	NaN	NaN	NaN	NaN	NaN	NaN	NaN	NaN	NaN	NaN
NaN	'Hoppning'	NaN	NaN	NaN	NaN	NaN	NaN	NaN	NaN	NaN	NaN	NaN	NaN	NaN	NaN	NaN	NaN	NaN	NaN	NaN	NaN
NaN	'Dressyr'	1.5	3	1.5	3	4	5	4	5	4	5	4	5	4	5	4	5	5	5	5	5
NaN	'Hoppning'	2.5	3	2	3	3.7	4.2	3.7	4.2	3	4	3	4	4.2	4.7	4	4.5	4	5	4	5
NaN	'Dressyr'	NaN	NaN	NaN	NaN	NaN	NaN	NaN	NaN	NaN	NaN	NaN	NaN	NaN	NaN	NaN	NaN	NaN	NaN	NaN	NaN
NaN	'Dressyr'	NaN	NaN	NaN	NaN	NaN	NaN	NaN	NaN	NaN	NaN	NaN	NaN	NaN	NaN	NaN	NaN	NaN	NaN	NaN	NaN
NaN	'Dressyr'	3	4	2	3	2	3	3	4	4	5	4	5	4	5	4	5	5	5	5	5
NaN	'Hoppning'	NaN	NaN	NaN	NaN	NaN	NaN	NaN	NaN	NaN	NaN	NaN	NaN	NaN	NaN	NaN	NaN	NaN	NaN	NaN	NaN
NaN	'Hoppning'	2	3	1	5	2	4	2	4	NaN	NaN	NaN	NaN	NaN	NaN	NaN	NaN	NaN	NaN	NaN	NaN
NaN	'Dressyr'	NaN	NaN	NaN	NaN	NaN	NaN	NaN	NaN	NaN	NaN	NaN	NaN	NaN	NaN	NaN	NaN	NaN	NaN	NaN	NaN
NaN	'Hoppning'	3	4	3	4	3.5	4	3	4	4	5	3	4	4	4.5	3.8	4.5	5	5	5	5
NaN	'Hoppning'	NaN	NaN	NaN	NaN	NaN	NaN	NaN	NaN	NaN	NaN	NaN	NaN	NaN	NaN	NaN	NaN	NaN	NaN	NaN	NaN
NaN	'Dressyr'	NaN	NaN	NaN	NaN	NaN	NaN	NaN	NaN	NaN	NaN	NaN	NaN	NaN	NaN	NaN	NaN	NaN	NaN	NaN	NaN
NaN	'Hoppning'	NaN	NaN	NaN	NaN	NaN	NaN	NaN	NaN	NaN	NaN	NaN	NaN	NaN	NaN	NaN	NaN	NaN	NaN	NaN	NaN
NaN	'Hoppning'	NaN	NaN	NaN	NaN	NaN	NaN	NaN	NaN	NaN	NaN	NaN	NaN	NaN	NaN	NaN	NaN	NaN	NaN	NaN	NaN
NaN	'Dressyr'	1	2	1	2	3	4	3	4	4	5	4	5	5	5	5	5	5	5	5	5
NaN	'Hoppning'	3	4	3	4	NaN	NaN	NaN	NaN	NaN	NaN	NaN	NaN	NaN	NaN	NaN	NaN	NaN	NaN	NaN	NaN
NaN	'Hoppning'	2	3.5	2	3.5	NaN	NaN	NaN	NaN	NaN	NaN	NaN	NaN	NaN	NaN	NaN	NaN	NaN	NaN	NaN	NaN
NaN	'Hoppning'	NaN	NaN	NaN	NaN	NaN	NaN	NaN	NaN	NaN	NaN	NaN	NaN	NaN	NaN	NaN	NaN	NaN	NaN	NaN	NaN
NaN	'Dressyr'	2	3	2	3	4	5	3	5	4	5	4	5	3	5	3	5	5	5	5	5
NaN	'Hoppning'	NaN	NaN	NaN	NaN	NaN	NaN	NaN	NaN	NaN	NaN	NaN	NaN	NaN	NaN	NaN	NaN	NaN	NaN	NaN	NaN
NaN	'Dressyr'	2.8	3.5	3	4	2.5	3.5	2	3	4.5	5	4.5	5	5	5	5	5	5	5	5	5
NaN	'Dressyr'	2	3	2	3	3	4	3	5	3	5	3	5	4	5	4	5	4	5	4	5
NaN	'Dressyr'	2.5	3	3	3.7	3	3.9	2.8	3.6	3	3.7	3	3.5	3	3.9	3	3	5	5	5	5
NaN	'Dressyr'	2.8	3.2	2.5	3.5	3	5	3	5	4	5	4	5	4	5	4	5	5	5	5	5
NaN	'Dressyr'	2.5	3.5	2.8	3.8	2.8	3.8	3	3.8	3	5	3	4.5	3	5	4	5	NaN	NaN	NaN	NaN
NaN	'Dressyr'	2.9	3.5	2.9	3.5	NaN	NaN	NaN	NaN	NaN	NaN	NaN	NaN	NaN	NaN	NaN	NaN	NaN	NaN	NaN	NaN
NaN	'Hoppning'	2	2	3	3	NaN	NaN	NaN	NaN	NaN	NaN	NaN	NaN	NaN	NaN	NaN	NaN	NaN	NaN	NaN	NaN
NaN	'Hoppning'	2	2.5	2	2.5	3.5	4.5	3	4	3	4	2.5	3.5	3	4	3.5	5	NaN	NaN	NaN	NaN
NaN	'Hoppning'	NaN	NaN	NaN	NaN	NaN	NaN	NaN	NaN	NaN	NaN	NaN	NaN	NaN	NaN	NaN	NaN	NaN	NaN	NaN	NaN
NaN	'Dressyr'	2.8	3.2	2.8	3.2	NaN	NaN	NaN	NaN	NaN	NaN	NaN	NaN	NaN	NaN	NaN	NaN	NaN	NaN	NaN	NaN
NaN	'Dressyr'	NaN	NaN	NaN	NaN	NaN	NaN	NaN	NaN	NaN	NaN	NaN	NaN	NaN	NaN	NaN	NaN	NaN	NaN	NaN	NaN
NaN	'Dressyr'	2.8	3.2	2.8	3.2	NaN	NaN	NaN	NaN	NaN	NaN	NaN	NaN	NaN	NaN	NaN	NaN	NaN	NaN	NaN	NaN
NaN	'Hoppning'	2	4	2	4	2	4	2	4	3	5	3	5	3	5	3	5	5	5	5	5
NaN	'Dressyr'	3	NaN	NaN	NaN	NaN	NaN	NaN	NaN	NaN	NaN	NaN	NaN	NaN	NaN	NaN	NaN	NaN	NaN	NaN	NaN
NaN	'Hoppning'	2.5	3.4	2.5	3.4	2.8	3.2	2.8	3.2	3	5	3	5	4	5	4	5	5	5	5	5
NaN	'Dressyr'	2.5	3.2	2.5	3.2	3	4	3	4	2.8	3.5	2.5	3.5	3	5	3	5	4.5	5	3.5	5
NaN	'Hoppning'	NaN	NaN	NaN	NaN	NaN	NaN	NaN	NaN	NaN	NaN	NaN	NaN	NaN	NaN	NaN	NaN	NaN	NaN	NaN	NaN
NaN	'Hoppning'	3	4	3	4	NaN	NaN	NaN	NaN	NaN	NaN	NaN	NaN	NaN	NaN	NaN	NaN	NaN	NaN	NaN	NaN
NaN	'Hoppning'	NaN	NaN	NaN	NaN	NaN	NaN	NaN	NaN	NaN	NaN	NaN	NaN	NaN	NaN	NaN	NaN	NaN	NaN	NaN	NaN
NaN	'Fälttävlan'	2.2	2.8	2	3	3	4	3	5	3.5	4.5	3	5	4	5	3	5	5	5	4	5
NaN	'Hoppning'	NaN	NaN	NaN	NaN	NaN	NaN	NaN	NaN	NaN	NaN	NaN	NaN	NaN	NaN	NaN	NaN	NaN	NaN	NaN	NaN
NaN	'Dressyr'	NaN	NaN	NaN	NaN	NaN	NaN	NaN	NaN	NaN	NaN	NaN	NaN	NaN	NaN	NaN	NaN	NaN	NaN	NaN	NaN
NaN	'Dressyr'	2	3	2	4	3	4	2	4	3	5	3	5	4	5	4	5	5	5	5	5
NaN	'Hoppning'	2.9	3.9	2.1	3.2	3	4.9	2.9	3.9	NaN	NaN	NaN	NaN	NaN	NaN	NaN	NaN	NaN	NaN	NaN	NaN
NaN	'Dressyr'	2	3	2	3	3	4	3	4	4	5	4	5	5	5	4	5	5	5	5	5
NaN	'Dressyr'	NaN	NaN	NaN	NaN	NaN	NaN	NaN	NaN	NaN	NaN	NaN	NaN	NaN	NaN	NaN	NaN	NaN	NaN	NaN	NaN
NaN	'Hoppning'	2.9	3.2	2.7	3.1	2.9	3.3	3.1	3.4	3.8	4.2	3.5	4	4	4.5	2.8	3.4	4.8	5	4.5	5
NaN	'Hoppning'	2.5	3.3	3	3	NaN	NaN	NaN	NaN	NaN	NaN	NaN	NaN	NaN	NaN	NaN	NaN	NaN	NaN	NaN	NaN
NaN	'Dressyr'	NaN	NaN	NaN	NaN	NaN	NaN	NaN	NaN	NaN	NaN	NaN	NaN	NaN	NaN	NaN	NaN	NaN	NaN	NaN	NaN
NaN	'Dressyr'	NaN	NaN	NaN	NaN	NaN	NaN	NaN	NaN	NaN	NaN	NaN	NaN	NaN	NaN	NaN	NaN	NaN	NaN	NaN	NaN
NaN	'Dressyr'	2.5	3	2.5	3.5	3	4	3.5	4.2	4	5	4	5	3.5	4.5	3.5	4.2	4.5	5	4.2	5
NaN	'Dressyr'	3	4	2	3	2	3	2	5	3	4	3	4	3	5	3	5	5	5	2	4
NaN	'Hoppning'	2	3.5	2	3.5	3	4.2	3	4.2	NaN	NaN	NaN	NaN	NaN	NaN	NaN	NaN	NaN	NaN	NaN	NaN
NaN	'Hoppning'	2.8	3.3	2.8	3.2	3.8	4.2	3.8	4.2	4	4.5	3.8	4.3	4.5	5	4.5	5	4	5	4	5
NaN	'Dressyr'	2	3	2	4	2	4	2	4	3	4	3	4	3	4	2	4	2	4	2	4
NaN	'Hoppning'	NaN	NaN	NaN	NaN	NaN	NaN	NaN	NaN	NaN	NaN	NaN	NaN	NaN	NaN	NaN	NaN	NaN	NaN	NaN	NaN
NaN	'Dressyr'	2	3	2	3	NaN	NaN	NaN	NaN	NaN	NaN	NaN	NaN	NaN	NaN	NaN	NaN	NaN	NaN	NaN	NaN
NaN	'Dressyr'	2.7	3.2	2.7	3.2	NaN	NaN	NaN	NaN	NaN	NaN	NaN	NaN	NaN	NaN	NaN	NaN	NaN	NaN	NaN	NaN
NaN	'Dressyr'	NaN	NaN	NaN	NaN	NaN	NaN	NaN	NaN	NaN	NaN	NaN	NaN	NaN	NaN	NaN	NaN	NaN	NaN	NaN	NaN
NaN	'Dressyr'	2	3	1.8	3.5	2.6	4	3	4.5	2.5	3.5	2.5	3.5	4	5	3.5	5	4.9	5	3	5
NaN	'Dressyr'	3	4	3	4	4	5	4	5	4	5	4	5	4	5	4	5	5	5	5	5
NaN	'Dressyr'	2	3	2	3	NaN	NaN	NaN	NaN	NaN	NaN	NaN	NaN	NaN	NaN	NaN	NaN	NaN	NaN	NaN	NaN
NaN	'Hoppning'	NaN	NaN	NaN	NaN	NaN	NaN	NaN	NaN	NaN	NaN	NaN	NaN	NaN	NaN	NaN	NaN	NaN	NaN	NaN	NaN
NaN	'Fälttävlan'	NaN	NaN	NaN	NaN	NaN	NaN	NaN	NaN	NaN	NaN	NaN	NaN	NaN	NaN	NaN	NaN	NaN	NaN	NaN	NaN
NaN	'Hoppning'	2.8	3.2	2.5	3.2	NaN	NaN	NaN	NaN	NaN	NaN	NaN	NaN	NaN	NaN	NaN	NaN	NaN	NaN	NaN	NaN
NaN	'Dressyr'	NaN	NaN	NaN	NaN	NaN	NaN	NaN	NaN	NaN	NaN	NaN	NaN	NaN	NaN	NaN	NaN	NaN	NaN	NaN	NaN
NaN	'Hoppning'	NaN	NaN	NaN	NaN	NaN	NaN	NaN	NaN	NaN	NaN	NaN	NaN	NaN	NaN	NaN	NaN	NaN	NaN	NaN	NaN
NaN	'Hoppning'	2.5	3.5	2.5	3	3	4	3	4	NaN	NaN	NaN	NaN	NaN	NaN	NaN	NaN	NaN	NaN	NaN	NaN
NaN	'Dressyr'	2.5	3	NaN	NaN	3.5	4.5	NaN	NaN	3	5	NaN	NaN	3.8	5	NaN	NaN	NaN	NaN	4	5
NaN	'Hoppning'	3	4	2	4	NaN	NaN	NaN	NaN	NaN	NaN	NaN	NaN	NaN	NaN	NaN	NaN	NaN	NaN	NaN	NaN
NaN	'Hoppning'	NaN	NaN	NaN	NaN	NaN	NaN	NaN	NaN	NaN	NaN	NaN	NaN	NaN	NaN	NaN	NaN	NaN	NaN	NaN	NaN
NaN	'Hoppning'	3.5	4	3.5	4	3	4	3	4	NaN	NaN	NaN	NaN	NaN	NaN	NaN	NaN	NaN	NaN	NaN	NaN
NaN	'Dressyr'	3	4	3	4	3	3	3	3	NaN	NaN	NaN	NaN	NaN	NaN	NaN	NaN	NaN	NaN	NaN	NaN
NaN	'Dressyr'	2	3	2	3	3	4	3	4	4	5	4	5	NaN	NaN	NaN	NaN	NaN	NaN	NaN	NaN
NaN	'Dressyr'	2.5	3	2.5	3	3	4	3	4	3.5	4	3.5	4	4	5	4	5	4.5	5	4.5	5
NaN	'Hoppning'	2	3.8	2	4	3	4.3	2	4.5	3	4.8	2	5	4.5	5	3	5	3	5	4.5	5
NaN	'Hoppning'	NaN	NaN	NaN	NaN	NaN	NaN	NaN	NaN	NaN	NaN	NaN	NaN	NaN	NaN	NaN	NaN	NaN	NaN	NaN	NaN
NaN	'Hoppning'	3	4	2	3	2	3	3	4	3	5	3	5	4	5	4	5	5	5	5	5
NaN	'Hoppning'	2.5	4	3	4	2	3	2	4	2	3	2	4	4	5	4	5	5	5	5	5
NaN	'Dressyr'	2.8	3.3	2.8	3.3	4	5	4	5	2.8	3.5	2.8	3.5	4.8	5	4.8	5	5	5	5	5
NaN	'Dressyr'	2.8	3.5	NaN	NaN	2.5	3.3	NaN	NaN	4	4.6	NaN	NaN	4.5	5	NaN	NaN	4.5	5	NaN	NaN
NaN	'Dressyr'	NaN	NaN	NaN	NaN	NaN	NaN	NaN	NaN	NaN	NaN	NaN	NaN	NaN	NaN	NaN	NaN	NaN	NaN	NaN	NaN
NaN	'Hoppning'	3	4	2	3	4	4	3	4	4	5	4	5	5	5	5	5	5	5	5	5
NaN	'Dressyr'	3.8	4.2	2.6	3.8	NaN	NaN	NaN	NaN	NaN	NaN	NaN	NaN	NaN	NaN	NaN	NaN	NaN	NaN	NaN	NaN
NaN	'Hoppning'	2	4	2	3	3	4	3	5	NaN	NaN	NaN	NaN	NaN	NaN	NaN	NaN	NaN	NaN	NaN	NaN
NaN	'Hoppning'	3	4	2.7	3.4	3	4	2.8	3.5	3.9	4.6	2.8	3.4	4.5	5	3	4	4.5	5	4.5	5
NaN	'Hoppning'	NaN	NaN	NaN	NaN	NaN	NaN	NaN	NaN	NaN	NaN	NaN	NaN	NaN	NaN	NaN	NaN	NaN	NaN	NaN	NaN
NaN	'Dressyr'	2.5	3	2	3	3	4	3	4	NaN	NaN	NaN	NaN	NaN	NaN	NaN	NaN	NaN	NaN	NaN	NaN
NaN	'Hoppning'	2	4	2	4	5	5	4	5	4	5	4	5	5	5	5	5	5	5	5	5
NaN	'Hoppning'	NaN	NaN	NaN	NaN	NaN	NaN	NaN	NaN	NaN	NaN	NaN	NaN	NaN	NaN	NaN	NaN	NaN	NaN	NaN	NaN
NaN	'Dressyr'	2	3	2	3	4	4	4	4	4	5	4	5	3	4	3	4	5	5	5	5
NaN	'Dressyr'	2	3	3	3	3	NaN	NaN	NaN	NaN	NaN	NaN	NaN	NaN	NaN	NaN	NaN	NaN	NaN	NaN	NaN
NaN	'Dressyr'	2.8	3.2	2.8	3.2	3	3.5	3	3.5	3	3.5	3	3.5	4	4.3	4	4.3	5	5	5	5
NaN	'Hoppning'	NaN	NaN	NaN	NaN	NaN	NaN	NaN	NaN	NaN	NaN	NaN	NaN	NaN	NaN	NaN	NaN	NaN	NaN	NaN	NaN
NaN	'Hoppning'	NaN	NaN	NaN	NaN	NaN	NaN	NaN	NaN	NaN	NaN	NaN	NaN	NaN	NaN	NaN	NaN	NaN	NaN	NaN	NaN
NaN	'Hoppning'	3	3.7	2.8	3.2	4	5	3.5	4.5	4	4.5	3.5	4.5	5	5	5	5	5	5	5	5
NaN	'Dressyr'	NaN	NaN	NaN	NaN	NaN	NaN	NaN	NaN	NaN	NaN	NaN	NaN	NaN	NaN	NaN	NaN	NaN	NaN	NaN	NaN
NaN	'Dressyr'	NaN	NaN	NaN	NaN	NaN	NaN	NaN	NaN	NaN	NaN	NaN	NaN	NaN	NaN	NaN	NaN	NaN	NaN	NaN	NaN
NaN	'Hoppning'	3	4	2	3	3	4	3	4	3	4	3	5	4.5	5	4	5	5	5	5	5
NaN	'Dressyr'	NaN	NaN	NaN	NaN	NaN	NaN	NaN	NaN	NaN	NaN	NaN	NaN	NaN	NaN	NaN	NaN	NaN	NaN	NaN	NaN
NaN	'Hoppning'	NaN	NaN	NaN	NaN	NaN	NaN	NaN	NaN	NaN	NaN	NaN	NaN	NaN	NaN	NaN	NaN	NaN	NaN	NaN	NaN
NaN	'Dressyr'	3	4	2	4	3	4	2	4	NaN	NaN	NaN	NaN	NaN	NaN	NaN	NaN	NaN	NaN	NaN	NaN
NaN	'Hoppning'	2.5	4	2.5	3.5	2.5	4	2.5	4	2.5	4.5	2.5	4	3	5	3	5	4	5	3.5	5
NaN	'Dressyr'	3	3.5	3	3.5	3.2	3.8	3.2	3.8	4	4.5	4	4.5	NaN	NaN	NaN	NaN	5	5	5	5
NaN	'Dressyr'	2	3	2.5	3	3	4	3	4	3	4	4	5	4	5	4	5	4	5	4	5
NaN	'Hoppning'	2.8	3.3	2	3.5	2.8	3.8	2	4	3	4.5	2	5	3.5	5	3	4.5	4.5	5	3.5	5
NaN	'Hoppning'	2	3	2	3	3	4	3	4	4	5	4	5	3.5	4.5	3	4	4	5	4	5
NaN	'Dressyr'	3	4	2.7	4.3	3	4	3	4	2	4	3	4	4	5	4.5	5	4	5	4.5	5
NaN	'Dressyr'	1.5	3	1	5	3	5	3	5	2	5	2	5	4	5	2	5	3	5	3	5
NaN	'Dressyr'	2.8	3.2	2.8	3.2	4.3	4.6	4.3	4.6	NaN	NaN	NaN	NaN	NaN	NaN	NaN	NaN	NaN	NaN	NaN	NaN
NaN	'Dressyr'	NaN	NaN	NaN	NaN	NaN	NaN	NaN	NaN	NaN	NaN	NaN	NaN	NaN	NaN	NaN	NaN	NaN	NaN	NaN	NaN
NaN	'Dressyr'	2	3	2	3	3	4	3	4	4	5	3	5	4	5	4	5	5	5	5	5
NaN	'Dressyr'	3	3.5	3	3.5	3	3.5	3	3.5	3.5	4.5	3.5	4.5	4	5	4	5	5	5	5	5
NaN	'Dressyr'	3	3	3	3	NaN	NaN	NaN	NaN	NaN	NaN	NaN	NaN	NaN	NaN	NaN	NaN	NaN	NaN	NaN	NaN
NaN	'Hoppning'	NaN	NaN	NaN	NaN	NaN	NaN	NaN	NaN	NaN	NaN	NaN	NaN	NaN	NaN	NaN	NaN	NaN	NaN	NaN	NaN
NaN	'Hoppning'	2	3.4	1.6	4.6	3.6	4.4	2	4.8	3.7	4.3	1.6	4.8	3.7	4.5	2.5	4.5	4	5	2	5
NaN	'Dressyr'	2.9	3.3	2.5	2.9	NaN	NaN	NaN	NaN	NaN	NaN	NaN	NaN	NaN	NaN	NaN	NaN	NaN	NaN	NaN	NaN
NaN	'Hoppning'	NaN	NaN	NaN	NaN	NaN	NaN	NaN	NaN	NaN	NaN	NaN	NaN	NaN	NaN	NaN	NaN	NaN	NaN	NaN	NaN
NaN	'Dressyr'	NaN	NaN	NaN	NaN	NaN	NaN	NaN	NaN	NaN	NaN	NaN	NaN	NaN	NaN	NaN	NaN	NaN	NaN	NaN	NaN
NaN	'Dressyr'	NaN	NaN	NaN	NaN	NaN	NaN	NaN	NaN	NaN	NaN	NaN	NaN	NaN	NaN	NaN	NaN	NaN	NaN	NaN	NaN
NaN	'Dressyr'	2.5	4	3	4	3	4	3	4	3	4	3	4	4	5	4	5	4	5	4	5
NaN	'Dressyr'	2.5	3.5	2.5	3.5	3.5	4.5	3.5	4.5	3	4	3	4	4	5	4	5	5	5	5	5
NaN	'Dressyr'	2.5	3.5	2.8	3.2	NaN	NaN	NaN	NaN	NaN	NaN	NaN	NaN	NaN	NaN	NaN	NaN	NaN	NaN	NaN	NaN
NaN	'Dressyr'	3	3.5	3	3.5	3	4	3	4	3	3.5	3	3.5	3.5	4	3.5	4	4.5	5	4.5	5
NaN	'Hoppning'	NaN	NaN	NaN	NaN	NaN	NaN	NaN	NaN	NaN	NaN	NaN	NaN	NaN	NaN	NaN	NaN	NaN	NaN	NaN	NaN
NaN	'Dressyr'	2.5	3.5	2	4	2.5	3.5	2	4	3	5	2	5	3	5	3	5	4	5	4	5
NaN	'Hoppning'	2.8	3.5	2.3	3	3	4	3	4	4	5	3	5	4	5	3	5	5	5	5	5
NaN	'Hoppning'	NaN	NaN	NaN	NaN	NaN	NaN	NaN	NaN	NaN	NaN	NaN	NaN	NaN	NaN	NaN	NaN	NaN	NaN	NaN	NaN
NaN	'Dressyr'	NaN	NaN	NaN	NaN	NaN	NaN	NaN	NaN	NaN	NaN	NaN	NaN	NaN	NaN	NaN	NaN	NaN	NaN	NaN	NaN
NaN	'Dressyr'	NaN	NaN	NaN	NaN	NaN	NaN	NaN	NaN	NaN	NaN	NaN	NaN	NaN	NaN	NaN	NaN	NaN	NaN	NaN	NaN
NaN	'Dressyr'	NaN	NaN	NaN	NaN	NaN	NaN	NaN	NaN	NaN	NaN	NaN	NaN	NaN	NaN	NaN	NaN	4.9	5	NaN	NaN
NaN	'Hoppning'	2.5	3.2	2.8	3.2	2.8	3.2	2.9	3.5	3.5	5	3.5	5	4.5	5	4	5	3.5	5	4	5
NaN	'Fälttävlan'	2	3	2	3	2.5	3	3.5	4	3	5	3	5	2	4	3	4	NaN	NaN	NaN	NaN
NaN	'Dressyr'	2.5	3	2.5	3	3.5	3.9	3.5	4.2	4	4.5	4	4.5	3	4	3	4	5	5	5	5
NaN	'Hoppning'	NaN	NaN	NaN	NaN	NaN	NaN	NaN	NaN	NaN	NaN	NaN	NaN	NaN	NaN	NaN	NaN	NaN	NaN	NaN	NaN
NaN	'Dressyr'	2	3	2	3	3	4	3	4	NaN	NaN	NaN	NaN	NaN	NaN	NaN	NaN	NaN	NaN	NaN	NaN
NaN	'Hoppning'	2.7	3.5	2.5	3.5	2.5	3.5	2.5	3.5	2.3	3	2.3	3	2	4.8	3	5	4	5	4	5
NaN	'Fälttävlan'	3	4	2	4	NaN	NaN	NaN	NaN	NaN	NaN	NaN	NaN	NaN	NaN	NaN	NaN	NaN	NaN	NaN	NaN
NaN	'Hoppning'	2	4	2	5	3	4	2	4	4	5	3	5	5	5	5	5	5	5	5	5
NaN	'Hoppning'	3.8	4.2	3.5	4	3	3.5	4	4	3.5	4	4.5	NaN	4.5	5	4	5	5	NaN	4	5
NaN	'Hoppning'	3.9	4.4	3.9	4.4	2.8	3.9	2.8	3.9	4	5	4	5	5	5	5	5	5	5	5	5
NaN	'Hoppning'	3	4	2	3	NaN	NaN	NaN	NaN	NaN	NaN	NaN	NaN	NaN	NaN	NaN	NaN	NaN	NaN	NaN	NaN
NaN	'Dressyr'	2	3	3	2	NaN	NaN	NaN	NaN	NaN	NaN	NaN	NaN	NaN	NaN	NaN	NaN	NaN	NaN	NaN	NaN
NaN	'Hoppning'	2.9	3.7	2.9	3.7	NaN	NaN	NaN	NaN	NaN	NaN	NaN	NaN	NaN	NaN	NaN	NaN	NaN	NaN	NaN	NaN
NaN	'Hoppning'	2	3	1	3	2	4	3	5	3	5	3	5	4	5	4	5	2	5	4	5
NaN	'Hoppning'	NaN	NaN	NaN	NaN	NaN	NaN	NaN	NaN	NaN	NaN	NaN	NaN	NaN	NaN	NaN	NaN	NaN	NaN	NaN	NaN
NaN	'Hoppning'	3.2	4	2.5	3.5	3	4	3	4	3	3	3	4	3	3	3	3	2	4	2	4
NaN	'Dressyr'	2	NaN	NaN	NaN	NaN	NaN	NaN	NaN	NaN	NaN	NaN	NaN	NaN	NaN	NaN	NaN	NaN	NaN	NaN	NaN
NaN	'Hoppning'	3	4	3	4	4	5	3	4	3	4	4	5	4	4	4	5	5	5	5	5
NaN	'Dressyr'	2.5	3	1	3	4	5	2	5	3	5	2	5	4	4	3	5	5	5	3	5
NaN	'Dressyr'	2.5	3.2	2.4	3.5	3	4	2	4.5	3	5	2	5	4.2	4.8	3.6	5	4.7	5	4	5
NaN	'Dressyr'	3	4	3	4	2.5	3.2	2.5	3.2	3	4	3	4	3.2	3.9	3.2	3.9	5	5	5	5
NaN	'Hoppning'	NaN	NaN	NaN	NaN	NaN	NaN	NaN	NaN	NaN	NaN	NaN	NaN	NaN	NaN	NaN	NaN	NaN	NaN	NaN	NaN
NaN	'Hoppning'	2.8	3.5	2.8	3.7	3	4	3	4	4	5	3	5	4	5	4	5	3	5	3	5
NaN	'Dressyr'	1	3	1	5	3	5	3	5	4	5	4	5	5	5	5	5	5	5	5	5
NaN	'Dressyr'	3	4	3	4	3	3	3	3.4	3	5	3	5	5	5	4.5	5	5	5	3.5	5
NaN	'Dressyr'	NaN	NaN	NaN	NaN	NaN	NaN	NaN	NaN	NaN	NaN	NaN	NaN	NaN	NaN	NaN	NaN	NaN	NaN	NaN	NaN
NaN	'Hoppning'	NaN	NaN	NaN	NaN	NaN	NaN	NaN	NaN	NaN	NaN	NaN	NaN	NaN	NaN	NaN	NaN	NaN	NaN	NaN	NaN
NaN	'Dressyr'	1	2.5	2	3	3	4	2	5	3	5	1	5	4	5	3	5	4	5	4	5
NaN	'Dressyr'	2	3	2	3	3	4	3	4	NaN	NaN	NaN	NaN	NaN	NaN	NaN	NaN	NaN	NaN	NaN	NaN
NaN	'Hoppning'	2	4	2	4	2	3	1	5	4	5	4	5	4	5	4	5	5	5	5	5
NaN	'Dressyr'	2.5	3.5	2.5	3.5	NaN	NaN	NaN	NaN	NaN	NaN	NaN	NaN	NaN	NaN	NaN	NaN	NaN	NaN	NaN	NaN
NaN	'Hoppning'	2.8	3.2	2.5	3.5	3.5	4	3	3.5	2.8	3.2	2.5	3.5	3.5	4.2	3.5	4	4	5	3.5	5
NaN	'Hoppning'	2	4	1	5	3	4	2	4	2	5	2	5	4	5	3	5	5	5	2	4
NaN	'Dressyr'	1.4	3.3	2.8	3.2	NaN	NaN	NaN	NaN	NaN	NaN	NaN	NaN	NaN	NaN	NaN	NaN	NaN	NaN	NaN	NaN
NaN	'Dressyr'	2	2.5	2	2.5	5	5	5	5	4	5	4	5	4	4	4	4	5	5	5	5
NaN	'Dressyr'	2	3.5	2	3.5	2.2	3.8	2.2	3.8	3	4.5	3	4.5	3.5	4.2	3.5	4.2	4	5	4	5
NaN	'Hoppning'	NaN	NaN	NaN	NaN	NaN	NaN	NaN	NaN	NaN	NaN	NaN	NaN	NaN	NaN	NaN	NaN	NaN	NaN	NaN	NaN
NaN	'Hoppning'	2.5	3.5	2.5	3.5	3	5	3	5	3	5	3	5	4	5	4	5	5	5	4	5
NaN	'Hoppning'	NaN	NaN	NaN	NaN	NaN	NaN	NaN	NaN	NaN	NaN	NaN	NaN	NaN	NaN	NaN	NaN	NaN	NaN	NaN	NaN
NaN	'Dressyr'	NaN	NaN	NaN	NaN	NaN	NaN	NaN	NaN	NaN	NaN	NaN	NaN	NaN	NaN	NaN	NaN	NaN	NaN	NaN	NaN
NaN	'Hoppning'	2.3	3.5	2.2	3.7	NaN	NaN	NaN	NaN	NaN	NaN	NaN	NaN	NaN	NaN	NaN	NaN	NaN	NaN	NaN	NaN
NaN	'Hoppning'	2.9	3.2	2.6	3.2	NaN	NaN	NaN	NaN	NaN	NaN	NaN	NaN	NaN	NaN	NaN	NaN	NaN	NaN	NaN	NaN
NaN	'Dressyr'	3	4	2.7	4	2.8	4	2.8	4	2.9	4.5	2.9	4.5	4	5	4	5	5	5	5	5
NaN	'Hoppning'	NaN	NaN	NaN	NaN	NaN	NaN	NaN	NaN	NaN	NaN	NaN	NaN	NaN	NaN	NaN	NaN	NaN	NaN	NaN	NaN
NaN	'Dressyr'	2.8	3.3	2.3	3.3	3	4	2.5	4.5	4	5	3	5	4	5	4	5	5	5	5	5
NaN	'Fälttävlan'	2	4	3	4	3	4	2	3	2	4	2	4	2	5	2	5	3	5	3	5
NaN	'Dressyr'	NaN	NaN	NaN	NaN	NaN	NaN	NaN	NaN	NaN	NaN	NaN	NaN	NaN	NaN	NaN	NaN	NaN	NaN	NaN	NaN
NaN	'Hoppning'	NaN	NaN	NaN	NaN	NaN	NaN	NaN	NaN	NaN	NaN	NaN	NaN	NaN	NaN	NaN	NaN	NaN	NaN	NaN	NaN
NaN	'Fälttävlan'	1	NaN	NaN	NaN	NaN	NaN	NaN	NaN	NaN	NaN	NaN	NaN	NaN	NaN	NaN	NaN	NaN	NaN	NaN	NaN
NaN	'Dressyr'	2.8	3.2	2.5	3.5	3	4.5	3	4.5	3	5	3	5	4	5	4	5	5	5	5	5
NaN	'Hoppning'	3	4	2.5	3.5	2.5	3.5	3	4	3.7	4.5	4	5	4	5	3	5	4	5	3	5
NaN	'Hoppning'	NaN	NaN	NaN	NaN	NaN	NaN	NaN	NaN	NaN	NaN	NaN	NaN	NaN	NaN	NaN	NaN	NaN	NaN	NaN	NaN
NaN	'Dressyr'	2.8	3.2	2.5	3	3	3	3	3	3	3.5	3	3.5	4	5	4	5	5	5	5	5
NaN	'Dressyr'	NaN	NaN	NaN	NaN	NaN	NaN	NaN	NaN	NaN	NaN	NaN	NaN	NaN	NaN	NaN	NaN	NaN	NaN	NaN	NaN
NaN	'Hoppning'	3	4	3	4	3	4	3	4	NaN	NaN	NaN	NaN	NaN	NaN	NaN	NaN	NaN	NaN	NaN	NaN
NaN	'Dressyr'	2	3	2	3	4	4	4	4	3	5	3	5	4	5	4	5	5	5	5	5
NaN	'Dressyr'	NaN	NaN	NaN	NaN	NaN	NaN	NaN	NaN	NaN	NaN	NaN	NaN	NaN	NaN	NaN	NaN	NaN	NaN	NaN	NaN
[truncated: 2,598 more rows]

## Sheet: perception code
disciplin=x(:,2);		data from sheet perception code put in matlab cell format				The matlab code provided shows what columns belong to what properties
%first those above 5 are set to 5						eg col 3 and 4 are for firmness at competition
hard1=cell2mat(x(:,3)); IND=find(hard1>5); hard1(IND)=5;
hard2=cell2mat(x(:,4)); IND=find(hard2>5); hard2(IND)=5;						firmness
hard3=cell2mat(x(:,5)); IND=find(hard3>5); hard3(IND)=5;
hard4=cell2mat(x(:,6)); IND=find(hard4>5); hard4(IND)=5;
cush1=cell2mat(x(:,7));IND=find(cush1>5); cush1(IND)=5;
cush2=cell2mat(x(:,8));IND=find(cush2>5); cush2(IND)=5;						cushioning
cush3=cell2mat(x(:,9));IND=find(cush3>5); cush3(IND)=5;
cush4=cell2mat(x(:,10));IND=find(cush4>5); cush4(IND)=5;
elast1=cell2mat(x(:,11));IND=find(elast1>5); elast1(IND)=5;
elast2=cell2mat(x(:,12));IND=find(elast2>5); elast2(IND)=5;						responsiveness
elast3=cell2mat(x(:,13));IND=find(elast3>5); elast3(IND)=5;
elast4=cell2mat(x(:,14));IND=find(elast4>5); elast4(IND)=5;
grip1=cell2mat(x(:,15));IND=find(grip1>5); grip1(IND)=5;
grip2=cell2mat(x(:,16));IND=find(grip2>5); grip2(IND)=5;						grip
grip3=cell2mat(x(:,17));IND=find(grip3>5); grip3(IND)=5;
grip4=cell2mat(x(:,18));IND=find(grip4>5); grip4(IND)=5;
unif1=cell2mat(x(:,19));IND=find(unif1>5); unif1(IND)=5;
unif2=cell2mat(x(:,20));IND=find(unif2>5); unif2(IND)=5;						uniformity
unif3=cell2mat(x(:,21));IND=find(unif3>5); unif3(IND)=5;
unif4=cell2mat(x(:,22));IND=find(unif4>5); unif4(IND)=5;
close all; figure;
xylabel = repmat('xy',4598,1);
subplot(5,2,1);
boxplot([hard1;hard2], {repmat(disciplin,2,1),xylabel(:)} ,'factorgap',25);ylim([0 5]);
text(1,7,'Training surface','fontsize', 12);
set (gca, 'Xticklabel',{''})
subplot(5,2,2);
boxplot([hard3;hard4], {repmat(disciplin,2,1),xylabel(:)} ,'factorgap',25);ylim([0 5]);
text(-3,6,'Firmness','fontsize', 12);text(3,7,'Competition surface','fontsize', 12);
set (gca, 'Xticklabel',{''})
subplot(5,2,3);
boxplot([cush1;cush2], {repmat(disciplin,2,1),xylabel(:)} ,'factorgap',25);ylim([0 5]);
set (gca, 'Xticklabel',{''})
subplot(5,2,4);
boxplot([cush3;cush4], {repmat(disciplin,2,1),xylabel(:)} ,'factorgap',25);ylim([0 5]);
text(-3,6,'Cushioning','fontsize', 12);set (gca, 'Xticklabel',{''})
subplot(5,2,5);
boxplot([elast1;elast2], {repmat(disciplin,2,1),xylabel(:)} ,'factorgap',25);ylim([0 5]);
ylabel('Subjective rating','fontsize',12);set (gca, 'Xticklabel',{''})
subplot(5,2,6);
boxplot([elast3;elast4], {repmat(disciplin,2,1),xylabel(:)} ,'factorgap',25);ylim([0 5]);
text(-3,6,'Responsiveness','fontsize', 12);set (gca, 'Xticklabel',{''});
%ylabel('Subjective rating','fontsize',12);
subplot(5,2,7);
boxplot([grip1;grip2], {repmat(disciplin,2,1),xylabel(:)} ,'factorgap',25);ylim([0 5]);
set (gca, 'Xticklabel',{''})
subplot(5,2,8);
boxplot([grip3;grip4], {repmat(disciplin,2,1),xylabel(:)} ,'factorgap',25);ylim([0 5]);
text(-3,6,'Grip','fontsize', 12);set (gca, 'Xticklabel',{''})
subplot(5,2,9);
boxplot([unif1;unif2], {repmat(disciplin,2,1),xylabel(:)} ,'factorgap',25);ylim([0 5]);
set (gca, 'Xticklabel',{''});text(0,-1,'Dressage Jumping Eventing','fontsize', 8);
subplot(5,2,10);
boxplot([unif3;unif4], {repmat(disciplin,2,1),xylabel(:)} ,'factorgap',25);ylim([0 5]);
text(-3,6,'Uniformity','fontsize', 12);set (gca, 'Xticklabel',{''});
text(0,-1,'Dressage Jumping Eventing','fontsize', 8);

## Sheet: output_stats_perception_water
	Obs	_VAR_	_KW_	DF_KW	P_KW	_WIL_	Z_WIL	PL_WIL	PR_WIL	P2_WIL	PTL_WIL	PTR_WIL	PT2_WIL
	1	KRITERIUM_1__Yth_rdhet_Fr_n7	35.044	2	0	.	.	.	.	.	.	.	.			For impact firmness all overall comparison except no 3 significant (p<0.0001).
	2	KRITERIUM_1__Yth_rdhet_Fr_n7	6.02	1	0.01415	104602	-2.4534	0.00708	.	0.01415	0.00713	.	0.01426	a	jump_event	For example, dressage and jumping riders differed in their upper span for impact firmess on both training and competition arenas.
	3	KRITERIUM_1__Yth_rdhet_Fr_n7	0.001	1	0.98005	114900	-0.0249	0.49007	.	0.98013	0.49007	.	0.98014	b	dress_event
	4	KRITERIUM_1__Yth_rdhet_Fr_n7	33.464	1	0	1.90608e+06	-5.7848	0	.	0	0	.	0	c	dress_jump
	5	KRITERIUM_1__Yth_rdhet_Till8	171.022	2	0	.	.	.	.	.	.	.	.
	6	KRITERIUM_1__Yth_rdhet_Till8	1.675	1	0.19556	107476	-1.2942	0.0978	.	0.19559	0.09789	.	0.19578	a	jump_event
	7	KRITERIUM_1__Yth_rdhet_Till8	19.705	1	1e-05	133582	4.4389	.	0	1e-05	.	0	1e-05	b	dress_event
	8	KRITERIUM_1__Yth_rdhet_Till8	168.125	1	0	1.71966e+06	-12.9663	0	.	0	0	.	0	c	dress_jump
	9	KRITERIUM_1__Yth_rdhet_Fr_n9	4.373	2	0.11232	.	.	.	.	.	.	.	.
	10	KRITERIUM_1__Yth_rdhet_Fr_n9	2.28	1	0.13109	104089	-1.5097	0.06556	.	0.13111	0.06566	.	0.13132	a	jump_event
	11	KRITERIUM_1__Yth_rdhet_Fr_n9	3.802	1	0.05119	99632.5	-1.9497	0.0256	.	0.05121	0.0257	.	0.05139	b	dress_event
	12	KRITERIUM_1__Yth_rdhet_Fr_n9	1.249	1	0.26377	1923695	1.1175	.	0.13189	0.26378	.	0.13194	0.26388	c	dress_jump
	13	KRITERIUM_1__Yth_rdhet_Till_	54.27	2	0	.	.	.	.	.	.	.	.
	14	KRITERIUM_1__Yth_rdhet_Till_	4.106	1	0.04273	122026	2.0262	.	0.02137	0.04274	.	0.02146	0.04291	a
	15	KRITERIUM_1__Yth_rdhet_Till_	23.059	1	0	132806	4.8019	.	0	0	.	0	0	b
	16	KRITERIUM_1__Yth_rdhet_Till_	42.292	1	0	1751507	-6.5032	0	.	0	0	.	0	c
	17	KRITERIUM_2__D_mpning__Fr_n1	2.929	2	0.23122	.	.	.	.	.	.	.	.
	18	KRITERIUM_2__D_mpning__Fr_n1	0.002	1	0.967	83660.5	-0.0412	0.48355	.	0.96711	0.48356	.	0.96711	a	jump_event
	19	KRITERIUM_2__D_mpning__Fr_n1	0.549	1	0.45867	81544.5	-0.7409	0.22937	.	0.45875	0.22944	.	0.45888	b	dress_event	For cushioning only number 3 signifcant (p=0.003).
	20	KRITERIUM_2__D_mpning__Fr_n1	2.787	1	0.09504	1400353	-1.6694	0.04752	.	0.09505	0.04759	.	0.09518	c	dress_jump	a (p=0.01)and b (p=0.001) significantly different
	21	KRITERIUM_2__D_mpning__Til12	4.088	2	0.1295	.	.	.	.	.	.	.	.			Eventers differed from the other 2 groups.
	22	KRITERIUM_2__D_mpning__Til12	0.402	1	0.52613	80530.5	-0.6338	0.26311	.	0.52622	0.26316	.	0.52633	a	jump_event
	23	KRITERIUM_2__D_mpning__Til12	0.113	1	0.73675	85252	0.336	.	0.36842	0.73685	.	0.36845	0.7369	b	dress_event
	24	KRITERIUM_2__D_mpning__Til12	4.016	1	0.04507	1429347	2.0039	.	0.02254	0.04508	.	0.0226	0.04519	c	dress_jump
	25	KRITERIUM_2__D_mpning__Fr_n1	11.662	2	0.00294	.	.	.	.	.	.	.	.
	26	KRITERIUM_2__D_mpning__Fr_n1	6.239	1	0.0125	72521	-2.4976	0.00625	.	0.0125	0.00631	.	0.01263	a	jump_event
	27	KRITERIUM_2__D_mpning__Fr_n1	10.692	1	0.00108	70117	-3.2697	0.00054	.	0.00108	0.00055	.	0.0011	b	dress_event
	28	KRITERIUM_2__D_mpning__Fr_n1	2.901	1	0.08855	1331655	-1.7031	0.04428	.	0.08855	0.04434	.	0.08869	c	dress_jump
	29	KRITERIUM_2__D_mpning__Till1	5.088	2	0.07853	.	.	.	.	.	.	.	.
	30	KRITERIUM_2__D_mpning__Till1	1.104	1	0.29339	85003.5	1.0506	.	0.14673	0.29345	.	0.14683	0.29365	a	jump_event
	31	KRITERIUM_2__D_mpning__Till1	3.295	1	0.06948	88851	1.8152	.	0.03475	0.0695	.	0.03486	0.06973	b	dress_event
	32	KRITERIUM_2__D_mpning__Till1	2.914	1	0.08781	1.35476e+06	1.707	.	0.04391	0.08782	.	0.04398	0.08795	c	dress_jump
	33	KRITERIUM_3__Elasticitet_Fr_	14.844	2	0.0006	.	.	.	.	.	.	.	.
	34	KRITERIUM_3__Elasticitet_Fr_	14.234	1	0.00016	55480	-3.7726	8e-05	.	0.00016	8e-05	.	0.00017	a	jump_event
	35	KRITERIUM_3__Elasticitet_Fr_	10.247	1	0.00137	59372.5	-3.201	0.00068	.	0.00137	0.0007	.	0.00141	b	dress_event	For responsiveness all overall comparison significant (p=0.002-p<0.0001).
	36	KRITERIUM_3__Elasticitet_Fr_	2.113	1	0.14605	1.13337e+06	1.4536	.	0.07303	0.14606	.	0.07311	0.14621	c	dress_jump	Most comparisons with eventers were significant, but only the upper span on competition arenas was found different between dressage and juming riders.
	37	KRITERIUM_3__Elasticitet_Til	24.709	2	0	.	.	.	.	.	.	.	.
	38	KRITERIUM_3__Elasticitet_Til	4.758	1	0.02916	60333	-2.1812	0.01459	.	0.02917	0.01469	.	0.02937	a	jump_event
	39	KRITERIUM_3__Elasticitet_Til	0.031	1	0.86037	70209.5	0.1758	.	0.43024	0.86048	.	0.43026	0.86051	b	dress_event
	40	KRITERIUM_3__Elasticitet_Til	23.574	1	0	1.15026e+06	4.8553	.	0	0	.	0	0	c	dress_jump
	41	KRITERIUM_3__Elasticitet_Fr_	17.992	2	0.00012	.	.	.	.	.	.	.	.
	42	KRITERIUM_3__Elasticitet_Fr_	14.422	1	0.00015	54596	-3.7974	7e-05	.	0.00015	8e-05	.	0.00015	a	jump_event
	43	KRITERIUM_3__Elasticitet_Fr_	18.174	1	2e-05	54582	-4.263	1e-05	.	2e-05	1e-05	.	2e-05	b	dress_event
	44	KRITERIUM_3__Elasticitet_Fr_	0.824	1	0.36393	1060643	-0.9079	0.18198	.	0.36395	0.18203	.	0.36406	c	dress_jump
	45	KRITERIUM_3__Elasticitet_Til	12.138	2	0.00231	.	.	.	.	.	.	.	.
	46	KRITERIUM_3__Elasticitet_Til	0	1	0.99544	66240	0.0056	.	0.49778	0.99557	.	0.49778	0.99557	a	jump_event
	47	KRITERIUM_3__Elasticitet_Til	2.428	1	0.1192	73475	1.558	.	0.05962	0.11924	.	0.05975	0.11951	b	dress_event
	48	KRITERIUM_3__Elasticitet_Til	11.434	1	0.00072	1090402	3.3814	.	0.00036	0.00072	.	0.00037	0.00073	c	dress_jump
	49	KRITERIUM_4__Grepp_Fr_19	88.054	2	0	.	.	.	.	.	.	.	.
	50	KRITERIUM_4__Grepp_Fr_19	85.246	1	0	36556.5	-9.2327	0	.	0	0	.	0	a	jump_event
	51	KRITERIUM_4__Grepp_Fr_19	73.352	1	0	39633.5	-8.5644	0	.	0	0	.	0	b	dress_event	For grip all overall comparison significant (p<0.0001).
	52	KRITERIUM_4__Grepp_Fr_19	4.737	1	0.02952	1.11746e+06	2.1764	.	0.01476	0.02952	.	0.01482	0.02963	c	dress_jump	Almost all comparisons were signicant here.
	53	KRITERIUM_4__Grepp_Till20	42.037	2	0	.	.	.	.	.	.	.	.			And what was the meaning?
	54	KRITERIUM_4__Grepp_Till20	32.632	1	0	49710.5	-5.7123	0	.	0	0	.	0	a	jump_event
	55	KRITERIUM_4__Grepp_Till20	10.345	1	0.0013	57969.5	-3.2161	0.00065	.	0.0013	0.00067	.	0.00134	b	dress_event
	56	KRITERIUM_4__Grepp_Till20	21.599	1	0	1089505	4.6474	.	0	0	.	0	0	c	dress_jump
	57	KRITERIUM_4__Grepp_Fr_n21	71.434	2	0	.	.	.	.	.	.	.	.
	58	KRITERIUM_4__Grepp_Fr_n21	58.66	1	0	40900.5	-7.6588	0	.	0	0	.	0	a	jump_event
	59	KRITERIUM_4__Grepp_Fr_n21	71.777	1	0	39431.5	-8.472	0	.	0	0	.	0	b	dress_event
	60	KRITERIUM_4__Grepp_Fr_n21	2.687	1	0.10115	1018575	-1.6392	0.05058	.	0.10116	0.05066	.	0.10132	c	dress_jump
	61	KRITERIUM_4__Grepp_Till22	20.749	2	3e-05	.	.	.	.	.	.	.	.
	62	KRITERIUM_4__Grepp_Till22	20.045	1	1e-05	51730.5	-4.477	0	.	1e-05	0	.	1e-05	a	jump_event
	63	KRITERIUM_4__Grepp_Till22	11.132	1	0.00085	56642	-3.3362	0.00042	.	0.00085	0.00044	.	0.00088	b	dress_event
	64	KRITERIUM_4__Grepp_Till22	4.637	1	0.0313	1.0288e+06	2.1532	.	0.01565	0.0313	.	0.01571	0.03142	c	dress_jump
	65	KRITERIUM_5__Enhetlighet_Fr_	111.368	2	0	.	.	.	.	.	.	.	.
	66	KRITERIUM_5__Enhetlighet_Fr_	37.192	1	0	46842	-6.0984	0	.	0	0	.	0	a	jump_event
	67	KRITERIUM_5__Enhetlighet_Fr_	89.091	1	0	38484	-9.4386	0	.	0	0	.	0	b	dress_event	For uniformity all overall comparison significant (p<0.0001).
	68	KRITERIUM_5__Enhetlighet_Fr_	48.591	1	0	980968	-6.9707	0	.	0	0	.	0	c	dress_jump	All pairwise comparisons were significant.
	69	KRITERIUM_5__Enhetlighet_Til	27.301	2	0	.	.	.	.	.	.	.	.			And what was the meaning?
	70	KRITERIUM_5__Enhetlighet_Til	10.157	1	0.00144	59111.5	-3.1866	0.00072	.	0.00144	0.00074	.	0.00148	a	jump_event
	71	KRITERIUM_5__Enhetlighet_Til	27.021	1	0	58869.5	-5.1978	0	.	0	0	.	0	b	dress_event
	72	KRITERIUM_5__Enhetlighet_Til	9.189	1	0.00243	1007530	-3.0312	0.00122	.	0.00244	0.00123	.	0.00247	c	dress_jump
	73	KRITERIUM_5__Enhetlighet_Fr_	100.524	2	0	.	.	.	.	.	.	.	.
	74	KRITERIUM_5__Enhetlighet_Fr_	35.771	1	0	45790	-5.9807	0	.	0	0	.	0	a	jump_event
	75	KRITERIUM_5__Enhetlighet_Fr_	78.802	1	0	38294	-8.8769	0	.	0	0	.	0	b	dress_event
	76	KRITERIUM_5__Enhetlighet_Fr_	42.752	1	0	941196	-6.5384	0	.	0	0	.	0	c	dress_jump
	77	KRITERIUM_5__Enhetlighet_Til	23.038	2	1e-05	.	.	.	.	.	.	.	.
	78	KRITERIUM_5__Enhetlighet_Til	5.11	1	0.02379	59748	-2.2602	0.01191	.	0.02381	0.012	.	0.024	a	jump_event
	79	KRITERIUM_5__Enhetlighet_Til	18.614	1	2e-05	58939.5	-4.3141	1e-05	.	2e-05	1e-05	.	2e-05	b	dress_event
	80	KRITERIUM_5__Enhetlighet_Til	12.405	1	0.00043	970304	-3.522	0.00021	.	0.00043	0.00022	.	0.00044	c	dress_jump
	Stats for watering frequency
	innebanor	vinter
		Obs	_VAR_	_WIL_	Z_WIL	PL_WIL	PR_WIL	P2_WIL	PTL_WIL	PTR_WIL	PT2_WIL	_KW_	DF_KW	P_KW
		1	Bana_1_Hur_ofta_vanas_under106	1268.5	0.39171	.	0.34764	0.69528	.	0.34798	0.69597	0.15665	1	0.69226	sand minerals	wood chip
		2	Bana_1_Hur_ofta_vanas_under106	612.5	-1.22903	0.10953	.	0.21906	0.11165	.	0.2233	1.52792	1	0.21643	sand minerals	sand fiber
		3	Bana_1_Hur_ofta_vanas_under106	88	-1.83994	0.03289	.	0.06578	0.0384	.	0.0768	3.50962	1	0.06101	sand minerals	synte
		4	Bana_1_Hur_ofta_vanas_under106	51	0.04457	.	0.48223	0.96445	.	0.48242	0.96484	0.00794	1	0.92898	sand minerals	unknown
		5	Bana_1_Hur_ofta_vanas_under106	4390.5	3.07458	.	0.00105	0.00211	.	0.00125	0.00251	9.46672	1	0.00209	woodchip	sand fiber
		6	Bana_1_Hur_ofta_vanas_under106	296	-1.99454	0.02305	.	0.04609	0.02431	.	0.04861	4.00596	1	0.04534	woodchip	synte
		7	Bana_1_Hur_ofta_vanas_under106	226	0.26284	.	0.39634	0.79268	.	0.3966	0.7932	0.0743	1	0.78518	woodchip	unknown
		8	Bana_1_Hur_ofta_vanas_under106	120	-2.75389	0.00294	.	0.00589	0.00396	.	0.00793	7.6521	1	0.00567	sand fiber	synte
		9	Bana_1_Hur_ofta_vanas_under106	81.5	-0.91564	0.17993	.	0.35985	0.18204	.	0.36408	0.87096	1	0.35069	sand fiber	unknown
		10	Bana_1_Hur_ofta_vanas_under106	34	1.95837	.	0.02509	0.05019	.	0.03801	0.07602	4.36364	1	0.03671	synte	unknown
			The SAS System
			The MEANS Procedure
			Analysis Variable : Bana_1_Hur_ofta_vanas_under106
			bantyp	N Obs	N	Mean	Std Dev	Minimum	Maximum
			sand fiber	66	49	3.64286	6.69966	0	30
			wood chip	153	101	1.02079	2.17873	0	12
			Analysis Variable : Bana_1_Hur_ofta_vanas_under106
			bantyp	N Obs	N	Mean	Std Dev	Minimum	Maximum
			sand fiber	66	49	3.64286	6.69966	0	30
			synthetic	16	8	0	0	0	0
			Analysis Variable : Bana_1_Hur_ofta_vanas_under106
			bantyp	N Obs	N	Mean	Std Dev	Minimum	Maximum
			synthetic	16	8	0	0	0	0
			unknown	14	4	0.575	0.960469	0	2
			summer ute
			Obs	_VAR_	_WIL_	Z_WIL	PL_WIL	PR_WIL	P2_WIL	PTL_WIL	PTR_WIL	PT2_WIL	_KW_	DF_KW	P_KW
			1	Bana_1_Hur_ofta_vanas_under104	2735.5	2.22998	.	0.01287	0.02575	.	0.01377	0.02755	4.9874	1	0.02553	sandmin	wood
			2	Bana_1_Hur_ofta_vanas_under104	915.5	4.10957	.	2e-05	4e-05	.	4e-05	8e-05	16.9422	1	4e-05	sandmin	sandfiber
			3	Bana_1_Hur_ofta_vanas_under104	685	-0.37552	0.35364	.	0.70727	0.35404	.	0.70807	0.146	1	0.70238	sandmin	synt
			4	Bana_1_Hur_ofta_vanas_under104	382.5	0.93107	.	0.17591	0.35182	.	0.17711	0.35423	0.8845	1	0.34697	sandmin	grass
			5	Bana_1_Hur_ofta_vanas_under104	786.5	-0.55335	0.29001	.	0.58003	0.29062	.	0.58124	0.313	1	0.57583	sandmin	unknown
			6	Bana_1_Hur_ofta_vanas_under104	413.5	2.54878	.	0.00541	0.01081	.	0.007	0.01399	6.5571	1	0.01045	wood	sandfiber
			7	Bana_1_Hur_ofta_vanas_under104	297.5	-1.69954	0.04461	.	0.08922	0.04766	.	0.09531	2.9281	1	0.08705	wood	synt
			8	Bana_1_Hur_ofta_vanas_under104	158.5	-0.06811	0.47285	.	0.9457	0.473	.	0.94601	0.0072	1	0.93215	wood	grass
			9	Bana_1_Hur_ofta_vanas_under104	353.5	-1.85689	0.03166	.	0.06333	0.03444	.	0.06889	3.4882	1	0.06181	wood	unknown
			10	Bana_1_Hur_ofta_vanas_under104	220	3.17309	.	0.00075	0.00151	.	0.00198	0.00397	10.2444	1	0.00137	sandfiber	synt
			11	Bana_1_Hur_ofta_vanas_under104	50.5	-1.63473	0.05105	.	0.10211	0.05974	.	0.11947	2.8148	1	0.0934	sandfiber	grass
			12	Bana_1_Hur_ofta_vanas_under104	240	3.3104	.	0.00047	0.00093	.	0.00133	0.00265	11.1267	1	0.00085	sandfiber	unknown
			13	Bana_1_Hur_ofta_vanas_under104	89.5	1.12341	.	0.13063	0.26126	.	0.13728	0.27457	1.3694	1	0.24191	synt	grass
			14	Bana_1_Hur_ofta_vanas_under104	219	0.08933	.	0.46441	0.92882	.	0.46472	0.92943	0.0142	1	0.90519	synt	unknown
			15	Bana_1_Hur_ofta_vanas_under104	98	1.16853	.	0.1213	0.24259	.	0.12755	0.2551	1.4685	1	0.22558	grass	unknown
			The SAS System
			The MEANS Procedure
			Analysis Variable : Bana_1_Hur_ofta_vanas_under104
			bantyp	N Obs	N	Mean	Std Dev	Minimum	Maximum
			sand-minerals	189	87	0.735632	1.53229	0	8
			wood chip	67	38	1.15789	1.69301	0	5
			Analysis Variable : Bana_1_Hur_ofta_vanas_under104
			bantyp	N Obs	N	Mean	Std Dev	Minimum	Maximum
			sand fiber	29	12	3.70833	4.50484	0	16
			sand-minerals	189	87	0.735632	1.53229	0	8
			Analysis Variable : Bana_1_Hur_ofta_vanas_under104
			bantyp	N Obs	N	Mean	Std Dev	Minimum	Maximum
			sand fiber	29	12	3.70833	4.50484	0	16
			wood chip	67	38	1.15789	1.69301	0	5
			Analysis Variable : Bana_1_Hur_ofta_vanas_under104
			bantyp	N Obs	N	Mean	Std Dev	Minimum	Maximum
			sand fiber	29	12	3.70833	4.50484	0	16
			synthetic	25	14	0.428571	1.08941	0	4
			Analysis Variable : Bana_1_Hur_ofta_vanas_under104
			bantyp	N Obs	N	Mean	Std Dev	Minimum	Maximum
			sand fiber	29	12	3.70833	4.50484	0	16
			unknown	48	16	0.4375	1.09354	0	4
			vår höst	spring autumn
			The SAS System
			Obs	_VAR_	_WIL_	Z_WIL	PL_WIL	PR_WIL	P2_WIL	PTL_WIL	PTR_WIL	PT2_WIL	_KW_	DF_KW	P_KW
			1	Bana_1_Hur_ofta_vanas_under105	1851.5	1.66108	.	0.048349	0.0967	.	0.049786	0.09957	2.7706	1	0.09601	sandmin	wood
			2	Bana_1_Hur_ofta_vanas_under105	1339.5	3.36851	.	0.000378	0.00076	.	0.000539	0.00108	11.3768	1	0.00074	sandmin	sandfiber
			3	Bana_1_Hur_ofta_vanas_under105	454	-1.28129	0.10005	.	0.20009	0.10166	.	0.20331	1.6567	1	0.19805	sandmin	synt
			4	Bana_1_Hur_ofta_vanas_under105	247	-1.00702	0.15696	.	0.31392	0.15836	.	0.31672	1.03	1	0.31016	sandmin	grass
			5	Bana_1_Hur_ofta_vanas_under105	566.5	-0.56291	0.28675	.	0.57349	0.28742	.	0.57485	0.3232	1	0.56971	sandmin	unknown
			6	Bana_1_Hur_ofta_vanas_under105	544	1.65473	.	0.04899	0.09798	.	0.052321	0.10464	2.7734	1	0.09585	wood	sandfiber
			7	Bana_1_Hur_ofta_vanas_under105	185	-1.93666	0.02639	.	0.05279	0.02994	.	0.05987	3.8073	1	0.05103	wood	synt
			8	Bana_1_Hur_ofta_vanas_under105	89.5	-1.60147	0.05464	.	0.10927	0.05913	.	0.11826	2.63	1	0.10486	wood	grass
			9	Bana_1_Hur_ofta_vanas_under105	219.5	-1.6399	0.05051	.	0.10103	0.05434	.	0.10868	2.7347	1	0.09819	wood	unknown
			10	Bana_1_Hur_ofta_vanas_under105	119.5	-2.94111	0.00164	.	0.00327	0.00312	.	0.00625	8.7707	1	0.00306	sandfiber	synt
			11	Bana_1_Hur_ofta_vanas_under105	49	-2.61477	0.00446	.	0.00893	0.00746	.	0.01491	6.9898	1	0.0082	sandfiber	grass
			12	Bana_1_Hur_ofta_vanas_under105	141	-2.8199	0.0024	.	0.0048	0.00415	.	0.0083	8.0611	1	0.00452	sandfiber	unknown
			13	Bana_1_Hur_ofta_vanas_under105	69.5	0	0.5	.	1	0.5	.	1	0.0021	1	0.96354	synt	grass
			14	Bana_1_Hur_ofta_vanas_under105	142.5	-0.73308	0.23175	.	0.46351	0.2353	.	0.47061	0.5795	1	0.44649	synt	unknown
			15	Bana_1_Hur_ofta_vanas_under105	66.5	-0.53344	0.29686	.	0.59373	0.29996	.	0.59991	0.33	1	0.56564	grass	unknown
			The SAS System
			The MEANS Procedure
			Analysis Variable : Bana_1_Hur_ofta_vanas_under105
			bantyp	N Obs	N	Mean	Std Dev	Minimum	Maximum
			sand fiber	29	19	12.6579	12.8691	1	45
			sand-minerals	189	81	3.89506	4.58375	0	25
			Analysis Variable : Bana_1_Hur_ofta_vanas_under105
			bantyp	N Obs	N	Mean	Std Dev	Minimum	Maximum
			sand fiber	29	19	12.6579	12.8691	1	45
			synthetic	25	12	3.91667	8.50089	0	30
			Analysis Variable : Bana_1_Hur_ofta_vanas_under105
			bantyp	N Obs	N	Mean	Std Dev	Minimum	Maximum
			grass	15	7	2.28571	3.1997	0	8
			sand fiber	29	19	12.6579	12.8691	1	45
			Analysis Variable : Bana_1_Hur_ofta_vanas_under105
			bantyp	N Obs	N	Mean	Std Dev	Minimum	Maximum
			sand fiber	29	19	12.6579	12.8691	1	45
			unknown	48	13	2.73077	2.87674	0	10
